# Supplementary material for: Temperature-induced variation in the transcriptome of maritime pine (Pinus pinaster Ait.) embryogenic masses modulates the phenotype of the derived plants
Source: BMC Genomics. 2025 May 10;26:467. doi: 10.1186/s12864-025-11610-0 (PMC12065292; doi:10.1186/s12864-025-11610-0)
Supplement: Supplementary file 4 — Supplementary Material 4 [file 12864_2025_11610_MOESM4_ESM.xlsx]

## Sheet: deg_among_treatments
Supplementary Table2. List of the 812 DEGs found among the three temperature treatments. Log-fold change compared with the 18º C treatment, F statistic, p-value and corrected value are shown
	logFC.heat_treatment23	logFC.heat_treatment28	logCPM	F	PValue	FDR
Ppinas23368	3.13919	5.57845	3.83825	128.258	1.23935e-06	0.00420643
Ppinas05610	1.45876	4.63288	3.56636	172.413	4.08859e-07	0.00420643
Ppinas03305	1.94277	4.56042	3.90189	132.373	1.10144e-06	0.00420643
Ppinas01548	1.45813	4.55375	2.82805	164.716	4.85454e-07	0.00420643
Ppinas05566	1.26323	4.44453	3.31414	129.577	1.1929e-06	0.00420643
Ppinas10038	1.09845	4.34955	2.01249	126.666	1.29852e-06	0.00420643
Ppinas08280	0.63624	3.77085	3.3849	124.1	1.40154e-06	0.00420643
Ppinas25274	0.828592	3.06203	6.39145	209.267	1.96994e-07	0.00420643
Ppinas18243	-2.07209	-2.426	4.28284	133.926	1.05444e-06	0.00420643
Ppinas12810	-1.1348	-5.00543	2.35381	149.685	6.95254e-07	0.00420643
Ppinas34157	1.71451	5.8697	3.23406	117.543	1.71583e-06	0.00468157
Ppinas03201	1.17955	4.91233	2.04018	111.205	2.10882e-06	0.00527434
Ppinas09450	2.66857	5.0254	6.67188	102.309	2.87376e-06	0.00575002
Ppinas21902	1.6697	4.70772	1.7041	104.661	2.64144e-06	0.00575002
Ppinas10623	0.932917	2.44408	4.01679	103.961	2.70802e-06	0.00575002
Ppinas16044	3.00513	5.36639	4.41904	95.9586	3.64311e-06	0.0060114
Ppinas03050	1.88435	4.08283	5.81862	96.8987	3.5141e-06	0.0060114
Ppinas09910	1.16396	2.32371	4.88162	94.9831	3.78336e-06	0.0060114
Ppinas06870	-1.65701	-2.70133	3.14907	94.8328	3.80557e-06	0.0060114
Ppinas39175	1.76604	4.97061	1.0395	90.8804	4.45341e-06	0.00615575
Ppinas11779	1.06673	4.14661	0.762024	88.2955	4.95338e-06	0.00615575
Ppinas15374	0.883593	4.07624	2.26454	90.1353	4.59073e-06	0.00615575
Ppinas08161	1.24748	3.26827	2.55859	91.6662	4.31414e-06	0.00615575
Ppinas20706	0.860839	-1.50436	5.98589	87.4712	5.12757e-06	0.00615575
Ppinas17915	-0.85821	-1.75738	5.36252	88.7141	4.86779e-06	0.00615575
Ppinas14808	2.78295	5.9387	2.71503	84.8536	5.73438e-06	0.00645643
Ppinas11904	1.2614	4.58909	0.88599	84.5588	5.80827e-06	0.00645643
Ppinas05763	1.05894	4.24476	0.869391	82.0677	6.48315e-06	0.00681433
Ppinas27737	-1.30628	-2.314	5.42997	81.7224	6.58433e-06	0.00681433
Ppinas31852	-1.39927	-7.69726	3.77469	80.541	6.94595e-06	0.00694896
Ppinas21592	-1.03	-3.87107	3.5844	79.7032	7.21765e-06	0.00698785
Ppinas07054	-2.16122	-2.35514	2.76139	77.0595	8.16768e-06	0.00766052
Ppinas10619	1.86879	5.59652	2.89751	75.6584	8.73526e-06	0.00784226
Ppinas48164	-1.56083	-2.40645	4.91831	75.31	8.88405e-06	0.00784226
Ppinas14455	1.53819	5.45997	1.88878	72.3453	1.02889e-05	0.00834596
Ppinas32525	0.896292	4.31415	0.798825	72.4727	1.0223e-05	0.00834596
Ppinas33157	1.71139	2.36206	6.64469	72.429	1.02455e-05	0.00834596
Ppinas20574	1.45043	4.54423	3.69407	70.9244	1.10614e-05	0.00873644
Ppinas05230	1.49742	2.57435	7.81515	70.2793	1.14362e-05	0.00880089
Ppinas13279	0.360897	3.28447	1.13615	67.7295	1.30842e-05	0.00981738
Ppinas19470	3.20804	9.27853	6.92838	60.288	1.9957e-05	0.0107089
Ppinas06730	2.42508	5.73821	3.05713	60.2434	2.00106e-05	0.0107089
Ppinas06011	1.54188	4.73699	1.05059	63.0864	1.69342e-05	0.0107089
Ppinas15618	2.92592	4.58124	1.43437	62.8953	1.71214e-05	0.0107089
Ppinas08750	1.57986	4.53816	0.246557	62.6029	1.7413e-05	0.0107089
Ppinas06912	1.39142	4.45358	1.49563	61.5326	1.85351e-05	0.0107089
Ppinas13570	1.79422	4.04406	0.673746	61.9116	1.81276e-05	0.0107089
Ppinas07532	0.987668	3.93043	1.18044	62.4431	1.7575e-05	0.0107089
Ppinas15987	0.570648	3.49018	0.401545	63.9757	1.60961e-05	0.0107089
Ppinas09051	0.560008	3.26344	1.28881	64.3698	1.57414e-05	0.0107089
Ppinas15697	1.97885	3.07328	2.1594	60.1803	2.00865e-05	0.0107089
Ppinas12671	-0.363783	2.78428	2.86525	64.751	1.54076e-05	0.0107089
Ppinas10874	1.52165	2.44748	5.41106	59.9734	2.03381e-05	0.0107089
Ppinas38058	1.58885	2.31221	8.47753	61.4261	1.86516e-05	0.0107089
Ppinas36235	1.46655	2.05441	3.91368	62.2803	1.7742e-05	0.0107089
Ppinas39765	-1.3792	-2.89925	4.34708	61.0025	1.91246e-05	0.0107089
Ppinas04311	-1.04075	-3.67664	3.81537	63.3377	1.66919e-05	0.0107089
Ppinas15205	2.56256	4.36283	1.59144	59.2444	2.12567e-05	0.0108132
Ppinas14203	1.23592	1.63607	5.86391	59.42	2.10308e-05	0.0108132
Ppinas03113	3.31956	5.67481	2.45005	58.8155	2.18218e-05	0.0108741
Ppinas12354	1.51479	1.77983	6.02131	58.3532	2.24522e-05	0.0108741
Ppinas06077	1.01781	1.42289	7.61342	58.3343	2.24785e-05	0.0108741
Ppinas30906	1.49863	-1.22263	8.02817	58.0869	2.28257e-05	0.0108741
Ppinas10211	0.732507	3.50276	1.14867	57.783	2.32617e-05	0.0109086
Ppinas06812	1.65998	2.18185	5.44908	57.1188	2.42515e-05	0.0110282
Ppinas04587	-0.727592	-1.67863	6.00582	57.1959	2.41339e-05	0.0110282
Ppinas01438	1.76313	2.09441	4.02482	56.31	2.55296e-05	0.0112679
Ppinas26640	-2.6786	-2.72397	4.45693	56.3206	2.55124e-05	0.0112679
Ppinas17076	3.27505	6.69695	1.28208	56.0728	2.59204e-05	0.0112746
Ppinas06527	0.861395	4.53208	1.25931	55.3596	2.71419e-05	0.0116373
Ppinas07185	2.3543	5.63353	0.707209	53.8727	2.99312e-05	0.0119093
Ppinas14942	1.58839	5.12286	-0.525361	53.9628	2.97522e-05	0.0119093
Ppinas23891	1.94581	3.14749	3.30661	53.8449	2.99866e-05	0.0119093
Ppinas13814	1.52716	3.01775	4.10491	54.0468	2.95865e-05	0.0119093
Ppinas11140	0.281415	2.30279	3.76516	53.7599	3.01571e-05	0.0119093
Ppinas01861	1.5169	2.08189	4.84492	54.0462	2.95876e-05	0.0119093
Ppinas16900	0.883044	1.88452	5.2548	53.5336	3.06171e-05	0.0119339
Ppinas18761	3.12975	5.01044	1.85014	52.4004	3.30582e-05	0.0125592
Ppinas23314	-2.02506	-3.60998	2.75159	52.4831	3.2872e-05	0.0125592
Ppinas19236	2.2698	6.2147	2.08687	50.986	3.64599e-05	0.0125778
Ppinas40539	1.52024	4.59373	0.59745	51.1419	3.60641e-05	0.0125778
Ppinas21581	2.8875	4.47234	2.26029	51.2695	3.5744e-05	0.0125778
Ppinas06688	0.902683	4.04357	0.436024	51.1563	3.60277e-05	0.0125778
Ppinas09258	1.95346	2.46623	3.58905	51.1627	3.60116e-05	0.0125778
Ppinas09039	1.01147	1.87129	6.08384	50.9938	3.64401e-05	0.0125778
Ppinas31684	-1.65665	-2.71654	3.09361	51.0236	3.63641e-05	0.0125778
Ppinas12180	-1.86387	-3.99684	0.628482	51.0262	3.63573e-05	0.0125778
Ppinas09458	-1.06216	-3.54484	3.89624	50.5468	3.76051e-05	0.0128255
Ppinas13038	0.754252	3.77916	0.446812	50.1808	3.85945e-05	0.013015
Ppinas10813	3.11756	6.61046	0.998739	49.9452	3.92487e-05	0.0130886
Ppinas21642	2.53951	4.8084	5.18708	48.3297	4.41321e-05	0.0138531
Ppinas30585	0.722613	3.37968	0.463114	47.7246	4.6157e-05	0.0138531
Ppinas08102	0.0370681	3.33035	0.143969	48.3934	4.39254e-05	0.0138531
Ppinas38221	1.1344	2.50091	9.9065	48.1347	4.4772e-05	0.0138531
Ppinas36682	1.34754	1.77869	6.35333	47.9761	4.53012e-05	0.0138531
Ppinas25807	1.09723	1.77353	6.39308	48.3959	4.39174e-05	0.0138531
Ppinas32874	-1.53633	-2.48814	2.29221	48.2677	4.43343e-05	0.0138531
Ppinas40952	-1.67001	-2.80659	1.62349	47.827	4.58061e-05	0.0138531
Ppinas23983	-1.49261	-2.88683	2.54055	47.727	4.61487e-05	0.0138531
Ppinas37045	-1.85548	-3.15667	3.54471	48.1746	4.46403e-05	0.0138531
Ppinas15983	1.84415	4.8167	5.15277	46.7213	4.97793e-05	0.0146473
Ppinas15603	1.01393	2.69588	4.1351	46.8345	4.93532e-05	0.0146473
Ppinas04779	0.953005	1.94613	8.03075	46.4298	5.08985e-05	0.0146548
Ppinas33532	1.40449	-0.75865	5.79419	46.3349	5.12696e-05	0.0146548
Ppinas05061	-0.678689	-3.22655	3.41905	46.4705	5.07406e-05	0.0146548
Ppinas14097	1.31554	5.15773	-0.0940403	45.8792	5.31002e-05	0.0146702
Ppinas47790	2.62016	4.98335	3.76687	45.855	5.32e-05	0.0146702
Ppinas04353	2.23161	3.55293	2.54486	45.718	5.37676e-05	0.0146702
Ppinas34333	-0.861258	-1.88633	3.08346	45.7766	5.3524e-05	0.0146702
Ppinas36131	-1.58257	-2.66325	2.46344	45.9072	5.29855e-05	0.0146702
Ppinas13796	1.93187	4.83728	0.095256	45.547	5.44872e-05	0.0147327
Ppinas15655	1.44331	-0.764024	10.6809	44.8984	5.73287e-05	0.0152529
Ppinas29711	-1.60229	-1.20242	4.8149	44.8765	5.74276e-05	0.0152529
Ppinas25173	1.7584	5.59191	-0.955498	44.6253	5.85805e-05	0.0154226
Ppinas29678	1.28874	3.77124	-0.899377	44.3416	5.99184e-05	0.0156376
Ppinas11193	2.53315	4.0595	0.384721	43.5362	6.39306e-05	0.0165409
Ppinas10856	1.54693	3.85623	0.964835	43.4217	6.45284e-05	0.0165529
Ppinas41675	1.8354	5.04258	-0.397111	43.1456	6.59989e-05	0.0166456
Ppinas19090	1.40449	1.69802	3.76526	43.2404	6.54891e-05	0.0166456
Ppinas26033	2.16475	5.47493	-0.243848	42.5292	6.94367e-05	0.0171586
Ppinas30146	2.14783	4.81038	5.03128	42.4272	7.0027e-05	0.0171586
Ppinas15760	0.768528	4.09342	1.58669	42.5907	6.90836e-05	0.0171586
Ppinas27894	1.70428	3.50501	2.62854	42.245	7.10979e-05	0.0171586
Ppinas03546	0.894841	1.38017	7.13471	41.994	7.26065e-05	0.0171586
Ppinas09717	-0.326766	-1.5817	7.00347	42.2111	7.12992e-05	0.0171586
Ppinas00647	-0.911049	-1.82234	6.49143	42.0763	7.21072e-05	0.0171586
Ppinas17163	-0.240781	-2.19281	3.26114	42.1049	7.19352e-05	0.0171586
Ppinas08637	0.770533	1.56572	6.21834	41.7874	7.3879e-05	0.0173229
Ppinas10458	1.15197	4.51048	0.401721	41.6878	7.45024e-05	0.0173337
Ppinas26744	1.03182	2.1904	5.30198	41.3735	7.65138e-05	0.0176647
Ppinas09854	1.10672	1.54565	6.79666	41.2538	7.72972e-05	0.0177093
Ppinas16970	2.50589	5.63216	-1.13311	41.1519	7.79729e-05	0.0177288
Ppinas35448	2.79064	5.07015	1.79311	40.8703	7.98785e-05	0.0177585
Ppinas08634	0.949393	2.49948	5.84099	40.9001	7.96738e-05	0.0177585
Ppinas08288	-0.00942284	2.49483	2.3541	40.9839	7.91024e-05	0.0177585
Ppinas04047	1.32629	1.99335	5.57366	40.3879	8.32808e-05	0.0181957
Ppinas35255	1.08372	1.78498	7.55467	40.4226	8.30298e-05	0.0181957
Ppinas05833	0.561531	1.6585	4.84866	40.3351	8.36638e-05	0.0181957
Ppinas09725	1.71712	5.21013	0.64519	40.252	8.42719e-05	0.0181961
Ppinas14550	0.731762	2.67295	4.83571	40.031	8.59163e-05	0.0184186
Ppinas26582	0.462801	2.74552	0.331073	39.8968	8.69345e-05	0.0185047
Ppinas23245	1.30501	4.35757	0.731978	39.6399	8.89263e-05	0.0187137
Ppinas21063	-1.47925	-2.91168	2.7008	39.6098	8.91635e-05	0.0187137
Ppinas11637	1.32357	4.58432	-0.0867197	39.2135	9.23607e-05	0.0189921
Ppinas03118	0.520188	1.50025	5.67242	39.2101	9.23883e-05	0.0189921
Ppinas16295	-1.19619	-3.58713	2.26499	39.3409	9.1317e-05	0.0189921
Ppinas19412	-0.892532	-2.04131	3.20108	39.0983	9.33174e-05	0.0190526
Ppinas23323	-3.11986	-2.96426	0.307637	38.7639	9.61655e-05	0.0193706
Ppinas42293	-1.37048	-4.68648	0.904875	38.8089	9.57753e-05	0.0193706
Ppinas07984	0.0642192	2.82701	1.53566	38.3769	9.95995e-05	0.0195378
Ppinas04459	0.885926	1.29605	5.63403	38.4141	9.92621e-05	0.0195378
Ppinas48801	-1.57902	-2.25726	1.97336	38.4547	9.88968e-05	0.0195378
Ppinas33550	-1.82052	-4.00331	1.35815	38.5132	9.83725e-05	0.0195378
Ppinas40751	-1.81357	-2.81213	1.38131	38.1336	0.000101838	0.0198471
Ppinas30811	1.02237	1.22299	5.25635	37.9064	0.000103985	0.0201348
Ppinas14235	-1.14434	-1.13947	4.96466	37.586	0.000107112	0.0204855
Ppinas42947	-1.41666	-3.13259	4.41422	37.5811	0.000107161	0.0204855
Ppinas05414	0.646386	2.25899	2.88809	37.3342	0.000109653	0.0207005
Ppinas43913	1.42934	2.1718	3.93762	37.0028	0.000113114	0.0207005
Ppinas21116	0.96591	1.14902	6.94963	37.0268	0.000112859	0.0207005
Ppinas17817	-0.895637	-1.24615	6.15497	37.0438	0.000112678	0.0207005
Ppinas07305	-0.590384	-2.67722	4.8162	37.1386	0.000111679	0.0207005
Ppinas15083	-2.68756	-2.84003	0.981762	37.0074	0.000113065	0.0207005
Ppinas22428	-1.72187	-2.98044	2.74662	37.0066	0.000113073	0.0207005
Ppinas26711	0.70186	2.31101	3.09503	36.6554	0.000116891	0.0211493
Ppinas18596	1.61904	-0.520981	9.69564	36.6477	0.000116976	0.0211493
Ppinas16544	1.51581	-0.62103	11.6368	36.0079	0.000124365	0.0223508
Ppinas02932	1.64332	1.73762	2.70177	35.9324	0.000125275	0.0223802
Ppinas04474	0.729128	2.73622	0.748184	35.8282	0.000126545	0.0224652
Ppinas14024	1.1633	2.38272	6.17228	35.7711	0.000127248	0.0224652
Ppinas12163	2.60673	5.46808	-0.630146	35.6206	0.000129125	0.0225333
Ppinas09635	-0.797167	2.74347	-1.45922	35.6087	0.000129274	0.0225333
Ppinas06414	1.11597	1.46954	7.0131	35.5603	0.000129886	0.0225333
Ppinas19348	2.5439	8.23162	4.95152	62.7144	0.00013269	0.0226817
Ppinas08191	1.44318	4.15287	0.699084	35.1073	0.000135791	0.0226817
Ppinas24360	2.10905	4.07102	0.758398	35.0515	0.000136542	0.0226817
Ppinas07714	1.95487	3.91865	0.283229	35.1287	0.000135505	0.0226817
Ppinas19054	0.967536	3.58206	-1.43577	35.0156	0.000137028	0.0226817
Ppinas19342	1.69789	3.20006	1.4846	35.2024	0.000134524	0.0226817
Ppinas32843	1.9908	2.95291	1.86703	35.3625	0.000132424	0.0226817
Ppinas11355	1.25586	1.89252	4.64186	34.9777	0.000137543	0.0226817
Ppinas32841	0.898741	1.83658	4.34431	35.2611	0.000133749	0.0226817
Ppinas14889	0.0608733	3.72977	-0.387754	34.8011	0.000139976	0.0226827
Ppinas06306	1.05592	3.49481	1.46196	34.8741	0.000138964	0.0226827
Ppinas01388	1.73265	2.55947	7.31176	34.7584	0.000140572	0.0226827
Ppinas15419	0.897903	1.17776	7.64236	34.8241	0.000139656	0.0226827
Ppinas25770	-1.48702	-1.85755	3.73963	34.654	0.000142044	0.0227977
Ppinas02627	0.977685	2.0324	7.49813	33.8807	0.000153572	0.0245101
Ppinas11495	-0.821234	-4.75322	3.87558	33.8313	0.000154347	0.0245101
Ppinas04294	0.68146	2.72399	4.46568	33.6383	0.000157427	0.0246566
Ppinas08457	-1.10869	-1.92553	3.18423	33.6415	0.000157374	0.0246566
Ppinas22501	0.254808	-2.61221	2.27078	33.5842	0.000158303	0.0246566
Ppinas08056	-1.26227	-3.05969	0.997566	33.5687	0.000158555	0.0246566
Ppinas11094	0.570698	4.92739	1.22092	33.3259	0.000162576	0.0249618
Ppinas08666	-1.00846	-2.32583	4.99801	33.2999	0.000163013	0.0249618
Ppinas11588	-1.78735	-4.8075	2.13794	33.3954	0.000161412	0.0249618
Ppinas04733	0.836693	2.00722	8.17178	32.9905	0.000168343	0.025266
Ppinas02954	0.598198	1.38916	4.04504	33.0108	0.000167986	0.025266
Ppinas10192	-0.631456	-1.6327	3.41092	32.9714	0.000168678	0.025266
Ppinas10427	-2.63546	-1.95665	3.22951	32.9414	0.000169209	0.025266
Ppinas22853	-1.89457	-3.23015	-0.434426	32.984	0.000168456	0.025266
Ppinas28325	1.93152	2.53095	2.7072	32.7061	0.000173435	0.0256756
Ppinas15086	0.780517	2.22773	5.88053	32.6126	0.000175153	0.0256756
Ppinas16079	0.323056	1.51202	2.91135	32.6006	0.000175374	0.0256756
Ppinas10275	-0.196657	-1.29369	5.84915	32.6315	0.000174803	0.0256756
Ppinas26286	1.44018	4.63088	0.56954	32.399	0.000179155	0.0257761
Ppinas11313	1.79679	2.96611	2.15906	32.3234	0.000180599	0.0257761
Ppinas05674	2.19784	2.71287	2.92239	32.3342	0.000180393	0.0257761
Ppinas25953	-0.68536	2.22754	2.0864	32.203	0.000182931	0.0257761
Ppinas03061	1.51895	2.07396	4.48539	32.4476	0.000178234	0.0257761
Ppinas01622	0.837762	0.937046	6.26799	32.2562	0.000181897	0.0257761
Ppinas17162	-0.928264	-0.749167	8.16509	32.3591	0.000179916	0.0257761
Ppinas33021	-2.70888	-2.00896	1.10065	32.2199	0.000182601	0.0257761
Ppinas11158	1.47174	4.82663	-0.465318	31.7046	0.000192992	0.0258273
Ppinas15212	1.23886	4.78193	0.818318	31.5967	0.00019526	0.0258273
Ppinas21508	2.06032	4.40176	-0.211911	31.5176	0.000196947	0.0258273
Ppinas07619	0.576675	3.0611	1.40766	31.6492	0.000194153	0.0258273
Ppinas37125	1.2775	2.64229	6.10499	31.4951	0.000197429	0.0258273
Ppinas08744	1.58404	2.29789	6.96022	32.123	0.0001845	0.0258273
Ppinas25537	1.03203	2.26176	4.85171	31.477	0.000197818	0.0258273
Ppinas03252	1.45205	1.75398	7.48836	32.0528	0.000185892	0.0258273
Ppinas10255	0.415432	1.076	5.29301	31.9707	0.000187536	0.0258273
Ppinas14556	-0.793226	-1.37662	4.04579	31.8007	0.000190998	0.0258273
Ppinas37694	-2.41575	-2.04187	3.86204	31.7652	0.000191731	0.0258273
Ppinas19115	-1.35273	-2.12971	1.62226	31.7358	0.000192343	0.0258273
Ppinas11208	-1.19791	-2.38773	4.45555	31.8484	0.000190018	0.0258273
Ppinas27691	-2.03526	-2.56537	1.23419	31.5175	0.000196949	0.0258273
Ppinas08802	-2.15696	-3.01077	2.0196	31.6156	0.000194862	0.0258273
Ppinas37602	-1.03126	-3.33729	0.0498615	31.4721	0.000197923	0.0258273
Ppinas44543	-2.32977	-4.25608	-0.44788	31.8005	0.000191003	0.0258273
Ppinas20848	7.7311	8.98567	0.0466671	53.83	0.000200821	0.0259795
Ppinas13063	1.0293	3.30682	0.31717	31.3391	0.000200817	0.0259795
Ppinas27267	-2.14118	-1.68236	4.03843	31.1346	0.000205369	0.0264538
Ppinas22089	3.18365	7.36048	-1.83097	52.821	0.000211354	0.0265413
Ppinas34568	1.67363	5.4273	-0.382226	30.9281	0.000210098	0.0265413
Ppinas24705	1.52737	2.98631	4.54325	30.9163	0.000210374	0.0265413
Ppinas07578	0.076934	1.53729	4.08424	31.0612	0.000207035	0.0265413
Ppinas24990	-2.57478	-2.65984	-0.295905	30.8779	0.000211269	0.0265413
Ppinas33439	-2.03728	-4.01296	3.52393	30.9106	0.000210507	0.0265413
Ppinas20823	-1.67919	-1.94444	2.38613	30.8273	0.000212459	0.0265688
Ppinas01335	-0.502704	-1.3718	4.97286	30.7219	0.000214961	0.0265953
Ppinas23271	-0.947612	-4.15212	-0.402819	30.7065	0.000215329	0.0265953
Ppinas14904	-1.48792	-4.73819	-0.466675	30.7364	0.000214613	0.0265953
Ppinas01805	0.410261	2.05137	2.93967	30.6099	0.00021766	0.0267045
Ppinas02981	0.7991	1.3002	6.52595	30.5962	0.000217993	0.0267045
Ppinas16902	2.04092	3.22521	-0.227101	30.4798	0.00022085	0.0268355
Ppinas04910	0.797662	0.966208	5.62572	30.4926	0.000220533	0.0268355
Ppinas16136	2.035	3.56023	6.15269	30.4265	0.000222173	0.0268874
Ppinas31306	2.81163	5.57872	-1.06864	30.3861	0.000223182	0.0269011
Ppinas23506	1.23988	3.69986	-0.648758	30.3389	0.00022437	0.0269361
Ppinas04232	1.4074	3.20317	4.21413	30.0528	0.000231741	0.0277101
Ppinas21548	1.55677	5.09918	0.782952	29.9627	0.000234125	0.0277738
Ppinas09965	-1.22092	-4.97974	6.37499	29.9952	0.000233261	0.0277738
Ppinas16366	2.11458	3.1086	0.267051	29.8974	0.000235874	0.0278712
Ppinas14503	0.919627	0.910881	5.48455	29.8093	0.000238255	0.0280422
Ppinas21267	0.900972	2.66959	5.38203	29.6904	0.000241521	0.0282765
Ppinas12549	-1.39084	-1.79919	5.56197	29.6684	0.000242131	0.0282765
Ppinas29744	3.43193	6.60144	-0.135436	29.3526	0.000251111	0.028355
Ppinas11489	2.97734	5.47965	-1.79842	29.0973	0.000258676	0.028355
Ppinas41359	1.66556	4.90267	-0.399125	29.4815	0.000247396	0.028355
Ppinas29034	1.88781	4.35716	0.227589	29.2378	0.000254476	0.028355
Ppinas08005	-0.313432	3.62788	-0.266131	29.3713	0.000250567	0.028355
Ppinas22124	0.753747	2.90397	2.27901	29.3647	0.000250759	0.028355
Ppinas05029	1.5382	2.33917	6.62349	29.2019	0.000255541	0.028355
Ppinas15030	1.17511	2.23435	8.07765	29.3009	0.000252618	0.028355
Ppinas03146	1.03796	1.40909	6.93341	29.1686	0.000256534	0.028355
Ppinas13106	0.729881	1.17011	4.47912	29.6076	0.000243828	0.028355
Ppinas16086	-0.87159	-0.863775	7.75573	29.3812	0.000250281	0.028355
Ppinas03663	-0.50943	-1.08117	5.38222	29.4656	0.000247849	0.028355
Ppinas22296	-2.14321	-1.15737	2.45278	29.1379	0.000257453	0.028355
Ppinas11178	-0.858601	-1.18568	4.76429	29.4705	0.00024771	0.028355
Ppinas10461	-1.77302	-2.27293	4.02505	29.1432	0.000257294	0.028355
Ppinas27163	-1.05877	-2.32621	1.70587	29.0911	0.000258863	0.028355
Ppinas22349	-1.82842	-3.16439	2.34022	29.313	0.000252266	0.028355
Ppinas05549	1.26519	2.94257	1.89066	28.9523	0.000263102	0.0287145
Ppinas25200	-1.16462	-2.87962	2.33959	28.8932	0.000264932	0.0288095
Ppinas13707	0.48369	1.26472	7.30212	28.7834	0.000268379	0.0290789
Ppinas30733	-1.37615	-3.46945	1.63656	28.6935	0.00027124	0.0292832
Ppinas16923	-1.87704	-4.4779	1.72548	28.646	0.000272768	0.0293426
Ppinas38602	2.28137	6.62811	1.89868	28.6013	0.000274216	0.0293491
Ppinas18011	1.60644	4.91313	0.738702	28.5597	0.000275574	0.0293491
Ppinas27317	2.0745	2.96882	5.44828	28.5499	0.000275895	0.0293491
Ppinas25713	-1.19283	-3.06029	0.106694	28.5241	0.00027674	0.0293491
Ppinas28253	-1.58471	-3.09226	2.78993	28.4073	0.000280616	0.0296553
Ppinas05801	-0.467248	-1.14588	7.79021	28.2483	0.000285998	0.030118
Ppinas08840	1.60982	3.58466	3.91223	28.2161	0.000287107	0.0301291
Ppinas14697	-0.670622	-2.4449	1.44042	28.1606	0.000289026	0.0302248
Ppinas15238	0.80537	1.55557	5.91798	27.917	0.000297643	0.030456
Ppinas02725	0.824411	1.32317	6.40847	28.0037	0.000294537	0.030456
Ppinas18610	-0.753443	-0.894816	4.97967	27.9487	0.000296503	0.030456
Ppinas11882	-0.33413	-2.07321	5.33403	27.8977	0.000298339	0.030456
Ppinas10435	-0.692527	-2.37217	7.401	27.9297	0.000297187	0.030456
Ppinas31554	-0.993504	-3.0563	-0.717494	28.0017	0.000294609	0.030456
Ppinas25538	-1.83066	-4.93626	-0.763151	27.9959	0.000294815	0.030456
Ppinas31854	2.0667	3.16322	2.13105	27.8674	0.000299437	0.0304645
Ppinas07336	1.01115	4.60884	-0.133438	27.8155	0.000301328	0.0305532
Ppinas19570	0.502179	3.13836	-0.0497133	27.5718	0.000310418	0.0306904
Ppinas27628	2.3714	2.47281	2.01246	27.6802	0.000306333	0.0306904
Ppinas02516	0.378899	2.10282	1.16083	27.6302	0.00030821	0.0306904
Ppinas19359	0.125676	2.0823	2.16029	27.7127	0.000305121	0.0306904
Ppinas27006	0.803792	1.79767	2.91125	27.5986	0.0003094	0.0306904
Ppinas12860	0.791882	1.6178	3.30845	27.5697	0.000310499	0.0306904
Ppinas10154	0.231552	1.43949	5.36785	27.5066	0.000312906	0.0306904
Ppinas29797	-0.947154	-1.46353	4.95408	27.5408	0.000311597	0.0306904
Ppinas17978	-1.14021	-2.05574	2.2549	27.5206	0.000312372	0.0306904
Ppinas20403	-1.8552	-4.46349	-1.44075	27.5263	0.000312153	0.0306904
Ppinas14308	-1.0263	2.32869	-0.205064	27.1803	0.000325756	0.0317432
Ppinas09958	-0.836287	-0.875776	7.20838	27.1954	0.000325144	0.0317432
Ppinas34352	-2.64901	-4.48393	0.714761	26.972	0.000334302	0.0324706
Ppinas13022	1.334	1.68382	7.17499	26.9405	0.000335622	0.0324936
Ppinas09015	1.22628	1.94288	5.89823	26.9016	0.000337256	0.0325468
Ppinas17642	-0.659514	-1.34503	5.31633	26.8669	0.000338723	0.0325836
Ppinas05034	-1.40067	-2.60399	2.39809	26.7647	0.000343095	0.0328987
Ppinas13798	-1.69318	-2.44156	0.716252	26.7392	0.000344194	0.032899
Ppinas10533	0.822809	1.28234	7.03825	26.5876	0.000350838	0.0329053
Ppinas18935	-0.900262	-0.529693	7.78395	26.6437	0.00034836	0.0329053
Ppinas01176	-0.595934	-1.25207	3.88104	26.6074	0.000349961	0.0329053
Ppinas10494	-1.04	-1.82239	3.99469	26.6604	0.000347625	0.0329053
Ppinas15649	-0.611074	-1.93404	4.25193	26.619	0.000349446	0.0329053
Ppinas13215	-1.75109	-3.07256	3.17968	26.6849	0.000346557	0.0329053
Ppinas05897	-0.7696	-1.38841	3.31985	26.5279	0.000353497	0.0330514
Ppinas27554	2.96749	4.67347	2.37929	26.4264	0.000358077	0.033174
Ppinas40178	1.0786	4.53944	-0.959448	26.2437	0.000366507	0.033174
Ppinas10816	1.89289	4.04113	-0.444125	26.2302	0.000367142	0.033174
Ppinas40659	1.06899	3.29534	0.841413	26.3025	0.000363766	0.033174
Ppinas38920	0.781643	3.16499	4.42038	26.2115	0.00036802	0.033174
Ppinas13225	-0.0267306	2.29143	-0.666884	26.4206	0.000358337	0.033174
Ppinas07173	0.121215	1.98764	5.58309	26.0991	0.000373363	0.033174
Ppinas35836	1.109	1.91896	4.96215	26.1522	0.000370827	0.033174
Ppinas02084	1.11748	1.34504	6.55934	26.2944	0.000364146	0.033174
Ppinas21601	0.583112	1.31534	4.633	26.3699	0.000360659	0.033174
Ppinas06025	0.762166	1.08173	7.93663	26.1125	0.000372721	0.033174
Ppinas12269	-1.53974	-1.06872	5.26807	26.2607	0.000365715	0.033174
Ppinas01470	-0.500846	-1.46119	6.99277	26.2913	0.000364288	0.033174
Ppinas17243	-1.18697	-1.9462	4.25053	26.1618	0.000370373	0.033174
Ppinas09202	-1.49691	-1.95408	2.169	26.267	0.000365421	0.033174
Ppinas22430	-0.944091	-1.98667	2.20967	26.1398	0.000371418	0.033174
Ppinas18592	-0.893323	-2.31489	1.19595	26.0942	0.000373598	0.033174
Ppinas01373	0.768011	2.75025	3.50266	26.0177	0.000377289	0.033207
Ppinas07011	0.43687	1.04479	4.44083	26.0567	0.000375402	0.033207
Ppinas18901	-0.912547	-2.00342	4.56835	26.033	0.000376547	0.033207
Ppinas04806	0.8508	1.15827	7.2544	25.9688	0.000379679	0.0333196
Ppinas32832	-1.15054	-3.52586	2.35214	25.9171	0.000382219	0.0334448
Ppinas11149	-0.744681	-1.55727	3.09088	25.8855	0.000383785	0.0334841
Ppinas16244	-1.45975	-1.88262	3.25972	25.8414	0.000385981	0.0335781
Ppinas18293	-1.50605	-3.8609	2.8244	25.8078	0.000387663	0.033627
Ppinas16773	0.895994	1.94748	2.31306	25.7828	0.000388923	0.033639
Ppinas12601	-0.578891	-1.27107	4.81253	25.7381	0.000391191	0.0337379
Ppinas21913	0.376967	3.21781	0.358107	25.634	0.000396529	0.0341004
Ppinas21113	1.29656	2.63406	8.62883	25.5793	0.000399374	0.0342469
Ppinas25631	1.07104	4.96339	-0.774869	25.3165	0.000413394	0.0343705
Ppinas18630	1.53421	3.60067	-0.327304	25.3471	0.000411727	0.0343705
Ppinas16375	0.886206	3.41484	-0.767714	25.4845	0.000404359	0.0343705
Ppinas10393	0.706397	2.91527	1.81984	25.456	0.000405874	0.0343705
Ppinas28630	0.9689	2.47968	6.12437	25.4863	0.000404265	0.0343705
Ppinas13190	1.82942	2.3597	4.25692	25.3524	0.000411442	0.0343705
Ppinas11833	1.35771	2.2641	6.62127	25.2777	0.000415511	0.0343705
Ppinas03532	1.51734	2.13777	3.12751	25.322	0.00041309	0.0343705
Ppinas17729	0.517989	1.12616	5.26938	25.4464	0.000406387	0.0343705
Ppinas02208	0.587112	0.938419	7.46638	25.2905	0.000414811	0.0343705
Ppinas05623	0.71975	-0.175397	6.50737	25.3479	0.000411683	0.0343705
Ppinas27893	-2.96966	-2.01775	-0.750363	25.4249	0.000407534	0.0343705
Ppinas24459	-1.78234	-2.89238	1.72936	25.2742	0.000415702	0.0343705
Ppinas16676	-0.64411	-0.922528	8.95975	25.2494	0.000417067	0.0343886
Ppinas00523	0.821795	1.26117	7.84214	25.1476	0.000422729	0.0346962
Ppinas09566	0.464044	1.04136	4.81718	25.1408	0.00042311	0.0346962
Ppinas18006	-3.48774	-3.32883	-0.627862	25.1052	0.000425116	0.0347657
Ppinas15609	0.389859	3.81744	-0.451785	25.0557	0.00042792	0.0348999
Ppinas36838	1.85327	3.02816	0.198996	24.9404	0.000434549	0.0350595
Ppinas37878	0.602518	2.66802	-0.925108	24.9666	0.000433031	0.0350595
Ppinas00869	1.24016	1.52228	4.83854	24.9414	0.000434494	0.0350595
Ppinas00788	-0.743127	-1.13132	4.48007	24.988	0.000431801	0.0350595
Ppinas04089	0.838988	1.5927	6.14059	24.8815	0.000437985	0.0351477
Ppinas17542	1.27849	1.37044	4.82109	24.889	0.000437547	0.0351477
Ppinas06253	0.579966	1.03405	7.43054	24.8306	0.000440986	0.0352942
Ppinas14474	3.30383	5.08223	0.126312	24.6828	0.000449837	0.0356226
Ppinas14180	0.884284	1.45254	3.08818	24.6847	0.000449718	0.0356226
Ppinas03767	0.726721	1.32783	5.94925	24.7318	0.000446878	0.0356226
Ppinas37746	-1.548	-3.23278	-1.2946	24.7065	0.000448401	0.0356226
Ppinas20616	0.533235	2.90007	-0.918061	24.5594	0.0004574	0.0356768
Ppinas04871	1.17487	1.01996	5.73462	24.5361	0.000458843	0.0356768
Ppinas09752	-0.619454	-0.9413	5.6633	24.5362	0.000458837	0.0356768
Ppinas27932	-0.819756	-1.81204	7.48443	24.5417	0.000458497	0.0356768
Ppinas09417	-0.930577	-1.84093	4.5283	24.5795	0.000456158	0.0356768
Ppinas14966	-0.951648	-2.97376	3.87399	24.6485	0.000451921	0.0356768
Ppinas25316	-1.39055	-3.10917	7.78945	24.5657	0.000457006	0.0356768
Ppinas11917	0.950909	1.25335	6.23065	24.5093	0.000460515	0.0357143
Ppinas14641	-1.28347	-2.77692	1.15795	24.463	0.000463419	0.0358469
Ppinas06135	0.681679	1.57474	3.68846	24.4432	0.000464663	0.0358507
Ppinas05265	-0.00336896	-1.99424	3.61986	24.415	0.000466448	0.0358962
Ppinas15592	1.515	2.47062	2.3368	24.3894	0.00046808	0.0359133
Ppinas02740	0.645851	1.06156	5.73514	24.374	0.000469063	0.0359133
Ppinas01079	0.850932	1.02282	4.18071	24.3551	0.000470276	0.0359145
Ppinas31054	0.596344	1.15799	5.85153	24.2655	0.000476065	0.0360579
Ppinas26678	-0.983277	-1.07743	4.10931	24.2923	0.000474323	0.0360579
Ppinas21272	-0.973479	-3.01914	6.79466	24.2518	0.000476959	0.0360579
Ppinas13077	-1.89681	-3.79375	0.297885	24.2614	0.000476329	0.0360579
Ppinas03604	0.54514	0.943652	6.59018	24.1556	0.000483292	0.0364448
Ppinas37512	1.21499	5.08707	-1.15686	24.0801	0.000488331	0.0366407
Ppinas31240	-0.700073	-0.899076	5.63059	24.082	0.000488208	0.0366407
Ppinas33795	1.51735	3.51411	1.74337	24.0583	0.0004898	0.0366592
Ppinas31571	1.23878	2.97316	5.43703	24.0187	0.000492486	0.0367342
Ppinas11371	0.517898	0.887697	5.76399	24.0075	0.00049325	0.0367342
Ppinas03447	-0.316901	2.73061	1.03097	23.8941	0.000501046	0.0371306
Ppinas27550	-0.59743	-0.838137	6.85153	23.9119	0.000499812	0.0371306
Ppinas26921	1.53314	3.30063	0.682565	23.8007	0.00050759	0.037339
Ppinas12492	0.820826	1.5222	7.62371	23.8334	0.000505285	0.037339
Ppinas06982	-1.53388	-2.49974	3.57453	23.8153	0.00050656	0.037339
Ppinas16330	0.850678	1.71643	4.22725	23.7306	0.000512565	0.0376128
Ppinas08843	2.28047	3.23777	0.499861	23.6917	0.00051536	0.0377256
Ppinas25877	-0.946017	-1.8519	2.0781	23.6598	0.000517659	0.0377542
Ppinas37335	-1.61264	-2.66495	2.69738	23.6514	0.000518267	0.0377542
Ppinas07325	-1.20857	-2.02443	3.56744	23.6158	0.00052086	0.0378513
Ppinas30956	-0.696544	-2.22304	5.12521	23.5815	0.000523371	0.0379418
Ppinas14159	1.07165	2.89076	-0.254153	23.5345	0.000526832	0.0379736
Ppinas11955	1.22814	1.72455	6.76188	23.5221	0.000527748	0.0379736
Ppinas01725	0.82668	1.2027	5.86876	23.507	0.00052887	0.0379736
Ppinas16561	-1.81061	-5.5749	-1.39793	23.5394	0.00052647	0.0379736
Ppinas16381	0.863457	2.3187	3.07462	23.4739	0.00053134	0.0380599
Ppinas27976	2.16285	5.7948	-1.15198	23.2711	0.000546786	0.0383797
Ppinas10897	1.47466	4.93289	1.0713	23.3055	0.000544129	0.0383797
Ppinas14824	3.01696	4.8016	1.08716	23.1405	0.000557035	0.0383797
Ppinas22397	1.08027	3.92596	-0.427733	23.1034	0.000559984	0.0383797
Ppinas24056	1.57307	3.39225	2.24578	23.0198	0.000566719	0.0383797
Ppinas05927	0.2531	2.89725	0.529201	23.3067	0.000544029	0.0383797
Ppinas22511	0.542192	2.61067	-0.23442	23.25	0.000548425	0.0383797
Ppinas09737	0.549796	2.3244	0.575566	23.0743	0.000562318	0.0383797
Ppinas05417	1.30669	2.11346	5.73142	23.0577	0.00056365	0.0383797
Ppinas14379	1.18429	1.53464	3.1066	23.0152	0.000567087	0.0383797
Ppinas28997	0.353175	1.19371	6.90467	22.9754	0.000570331	0.0383797
Ppinas02963	1.0403	1.11862	5.3424	23.0887	0.000561165	0.0383797
Ppinas09133	0.442308	0.993066	4.40314	23.2725	0.000546678	0.0383797
Ppinas14895	1.72497	-0.651869	0.0740554	23.174	0.000554381	0.0383797
Ppinas35512	-1.58937	-0.693449	2.53226	23.0553	0.000563844	0.0383797
Ppinas15449	-1.76285	-1.02228	5.295	23.0159	0.000567037	0.0383797
Ppinas13618	-0.647527	-1.09188	8.31505	23.3531	0.00054047	0.0383797
Ppinas01980	-0.178768	-1.23	3.35688	23.0687	0.000562771	0.0383797
Ppinas04730	0.65167	-1.23397	2.72289	23.1765	0.000554185	0.0383797
Ppinas06810	-0.520414	-1.5555	4.0786	22.9779	0.000570133	0.0383797
Ppinas19644	-0.878172	-1.60818	2.01215	23.0376	0.000565274	0.0383797
Ppinas20309	-1.09131	-1.68963	3.87135	23.0705	0.000562622	0.0383797
Ppinas14361	-1.08754	-2.1955	1.43908	23.1793	0.00055396	0.0383797
Ppinas12336	-1.04316	-2.87017	5.13683	23.1752	0.000554286	0.0383797
Ppinas18336	-2.74584	-3.57511	-1.94648	22.9953	0.000568707	0.0383797
Ppinas18677	-1.54579	-3.63993	0.365557	23.3086	0.000543886	0.0383797
Ppinas18777	-2.09178	-3.92547	0.0129174	23.1077	0.000559645	0.0383797
Ppinas16070	-1.17224	-1.74569	3.40505	22.9426	0.000573026	0.0384486
Ppinas37783	-1.38235	-2.20989	0.574996	22.9318	0.000573917	0.0384486
Ppinas04597	0.944318	1.09789	4.48547	22.9044	0.000576175	0.0385139
Ppinas19523	2.02662	4.51165	-0.888808	22.7565	0.000588591	0.0386226
Ppinas11984	1.68553	3.82393	1.89601	22.7773	0.000586824	0.0386226
Ppinas03908	1.20033	2.25744	5.50436	22.7524	0.000588946	0.0386226
Ppinas16462	0.681581	1.92224	3.05928	22.7583	0.000588442	0.0386226
Ppinas04439	0.966736	1.33799	3.71544	22.8409	0.000581469	0.0386226
Ppinas05295	0.690329	1.19501	5.4493	22.7978	0.000585094	0.0386226
Ppinas21230	-1.3873	-1.91933	2.95611	22.8056	0.000584434	0.0386226
Ppinas36388	-1.67399	-2.61585	-0.636678	22.7472	0.000589384	0.0386226
Ppinas39125	-1.91641	-2.98144	-1.56751	22.8018	0.000584754	0.0386226
Ppinas32210	0.578514	1.1123	4.37933	22.6905	0.000594245	0.0387495
Ppinas00649	0.743461	0.806722	6.85915	22.6795	0.000595193	0.0387495
Ppinas30580	-1.5065	-3.69511	-0.795847	22.6988	0.000593528	0.0387495
Ppinas28191	-0.1168	-1.66542	1.65687	22.6504	0.000597712	0.0388293
Ppinas12991	0.596995	1.45351	2.35834	22.6312	0.000599383	0.0388537
Ppinas07298	-0.983641	-1.69982	3.15859	22.5519	0.000606332	0.0391351
Ppinas07250	-1.1641	-2.73443	4.55371	22.553	0.000606233	0.0391351
Ppinas15092	0.486374	2.50741	-0.258798	22.4968	0.000611222	0.0392818
Ppinas04153	1.36058	2.26249	7.72618	22.5	0.000610938	0.0392818
Ppinas09294	0.857711	1.9518	1.30465	22.4706	0.000613565	0.039314
Ppinas02461	0.577252	1.85291	1.76719	22.462	0.000614342	0.039314
Ppinas43663	2.12816	3.09263	-0.185305	22.3455	0.000624913	0.0396522
Ppinas02782	1.23468	2.50129	4.00449	22.3821	0.000621566	0.0396522
Ppinas29335	1.04748	2.45891	4.67332	22.3733	0.000622374	0.0396522
Ppinas17052	0.290632	1.16949	4.73292	22.3457	0.000624897	0.0396522
Ppinas16467	-0.785998	-0.749343	7.39929	22.3218	0.000627098	0.039707
Ppinas35782	1.78679	3.51624	-0.358958	22.2697	0.00063192	0.0397114
Ppinas16209	0.929132	2.21583	1.3622	22.239	0.000634788	0.0397114
Ppinas02468	0.334751	1.75439	2.7702	22.2636	0.000632489	0.0397114
Ppinas10283	1.27363	1.51773	5.50608	22.2728	0.000631631	0.0397114
Ppinas14725	-1.16439	-1.78305	5.06439	22.2474	0.000633998	0.0397114
Ppinas08897	-1.1817	-2.04813	4.31011	22.2356	0.000635107	0.0397114
Ppinas31966	1.53668	3.95836	-1.40167	22.1401	0.000644127	0.0398587
Ppinas15442	0.873317	2.08183	1.62892	22.1424	0.000643911	0.0398587
Ppinas17796	-0.0825108	1.95167	-0.231818	22.1264	0.000645431	0.0398587
Ppinas05665	1.50091	1.84831	7.0749	22.156	0.000642617	0.0398587
Ppinas03114	1.13255	1.65513	8.06499	22.1519	0.000642999	0.0398587
Ppinas13667	0.601317	0.964843	5.00279	22.1348	0.000644634	0.0398587
Ppinas19996	-2.1782	-2.85576	0.703417	22.0816	0.000649731	0.0400419
Ppinas24380	0.521757	2.49038	-1.37294	22.0576	0.000652055	0.0401027
Ppinas03236	1.26082	2.40655	7.26765	22.0159	0.000656108	0.0401055
Ppinas01429	0.932992	1.11951	8.82044	22.0193	0.000655775	0.0401055
Ppinas15245	-0.048219	0.807407	5.29597	22.0182	0.000655882	0.0401055
Ppinas09861	0.504448	1.30197	5.98219	21.9909	0.000658545	0.0401726
Ppinas06586	-0.477918	-1.33634	4.51599	21.9681	0.000660788	0.0402276
Ppinas21458	0.574976	1.20645	5.68115	21.9287	0.000664684	0.0403013
Ppinas09744	-0.690543	-1.116	3.4508	21.9379	0.000663766	0.0403013
Ppinas15831	0.0828506	1.54005	1.37385	21.8967	0.000667868	0.0403314
Ppinas17588	-1.28294	-3.11597	8.32654	21.8976	0.000667777	0.0403314
Ppinas18426	1.36201	4.09236	-1.1269	21.8813	0.000669406	0.0403431
Ppinas07079	1.03846	3.28895	2.33317	21.8282	0.000674743	0.0405086
Ppinas00361	0.596664	1.98817	3.57572	21.8123	0.000676356	0.0405086
Ppinas13606	0.584358	1.67492	6.08719	21.8005	0.000677549	0.0405086
Ppinas21774	-0.705584	-1.08292	7.62323	21.8229	0.000675283	0.0405086
Ppinas05118	1.10073	1.05901	6.37873	21.7672	0.000680946	0.0406307
Ppinas35152	2.24771	4.17594	-1.18773	21.6651	0.000691491	0.0406592
Ppinas14955	1.01539	3.84539	-0.930186	21.7287	0.000684897	0.0406592
Ppinas25990	2.35132	2.69711	1.14121	21.6911	0.000688781	0.0406592
Ppinas22123	0.767325	2.62043	5.02779	21.6943	0.00068845	0.0406592
Ppinas27634	1.18893	1.35385	4.81341	21.6577	0.000692261	0.0406592
Ppinas02601	0.694089	0.83739	7.08181	21.6761	0.000690336	0.0406592
Ppinas30179	-0.311847	-1.52119	5.46069	21.6883	0.000689076	0.0406592
Ppinas31525	-1.34932	-2.67403	1.69849	21.7332	0.000684428	0.0406592
Ppinas11735	0.806325	3.60634	-0.601313	21.6096	0.000697305	0.0407124
Ppinas03764	0.989614	0.823135	8.27983	21.6265	0.000695527	0.0407124
Ppinas27658	-2.77733	-1.4903	4.45527	33.7257	0.000698594	0.0407124
Ppinas09586	-0.475355	-1.81799	2.91689	21.6204	0.000696161	0.0407124
Ppinas14729	0.449245	1.99755	4.41977	21.579	0.000700535	0.0407464
Ppinas01710	1.11902	1.61928	4.02499	21.5598	0.000702574	0.040786
Ppinas02813	1.09528	2.16741	6.38481	21.5013	0.000708835	0.0408335
Ppinas11619	0.776085	1.25759	4.71321	21.5067	0.000708252	0.0408335
Ppinas35788	1.73094	-0.121033	0.682195	21.5026	0.000708693	0.0408335
Ppinas04441	-0.905356	-1.93461	2.7323	21.5061	0.000708313	0.0408335
Ppinas08553	1.30026	2.7813	5.66212	21.4655	0.000712697	0.0409618
Ppinas05201	-0.480858	-1.17335	4.52568	21.4554	0.000713791	0.0409618
Ppinas29783	-1.61066	-1.81588	1.10001	21.4291	0.000716653	0.0410475
Ppinas13703	1.13566	2.05068	4.50561	21.3892	0.000721021	0.041091
Ppinas09386	-1.33686	-0.956097	5.81683	21.3949	0.000720392	0.041091
Ppinas11827	-0.976807	-1.31641	5.04571	21.3507	0.000725263	0.041091
Ppinas05150	-0.885664	-1.36446	3.28074	21.3739	0.000722698	0.041091
Ppinas05893	-0.916153	-1.51014	4.5018	21.3227	0.000728365	0.041091
Ppinas23153	-1.05709	-1.55506	5.5802	21.3228	0.000728356	0.041091
Ppinas22429	-1.23301	-1.87056	4.8693	21.3369	0.000726788	0.041091
Ppinas32654	-3.45991	-5.18792	-1.82123	21.3658	0.000723591	0.041091
Ppinas05012	1.00916	1.25878	8.72818	21.2928	0.00073171	0.0411251
Ppinas11623	-0.193728	-0.976661	5.60979	21.303	0.000730568	0.0411251
Ppinas19989	1.37578	2.84697	1.57059	21.2685	0.000734438	0.0411477
Ppinas14871	-0.389572	-1.45055	4.47351	21.2648	0.000734854	0.0411477
Ppinas00113	0.580205	1.11497	6.14985	21.2365	0.000738043	0.0411726
Ppinas01494	0.571713	0.91601	5.12938	21.2461	0.00073696	0.0411726
Ppinas17377	0.2542	1.1077	4.38016	21.2117	0.00074086	0.0412531
Ppinas11002	0.222164	1.73657	3.36392	21.1748	0.000745066	0.0414105
Ppinas16898	1.62466	3.36686	3.3021	21.1414	0.000748899	0.0414326
Ppinas31857	-0.650892	-0.753304	8.24572	21.1234	0.000750985	0.0414326
Ppinas26053	-0.775908	-1.07396	7.68187	21.1316	0.00075004	0.0414326
Ppinas31025	-0.82067	-3.56925	0.338131	21.1323	0.000749955	0.0414326
Ppinas01146	0.474385	0.955987	5.56554	21.0933	0.000754475	0.0414727
Ppinas12356	-0.38465	-1.25715	3.53869	21.099	0.000753813	0.0414727
Ppinas10112	0.703422	3.80049	-0.320275	20.9485	0.000771557	0.0414846
Ppinas12399	2.11801	2.84948	9.93076	21.0153	0.000763617	0.0414846
Ppinas11408	0.931203	1.53116	8.09065	20.9393	0.000772662	0.0414846
Ppinas19365	0.782062	1.51628	4.62105	20.9616	0.000769992	0.0414846
Ppinas15789	0.289744	0.822769	6.57286	20.9537	0.000770939	0.0414846
Ppinas08550	-0.343735	-0.814262	8.1795	21.0061	0.000764705	0.0414846
Ppinas19233	-0.757224	-0.818154	7.90916	20.9893	0.0007667	0.0414846
Ppinas06296	-0.699689	-0.866897	5.85538	21.0169	0.000763427	0.0414846
Ppinas01689	-0.162544	-0.947095	4.63251	21.0288	0.00076203	0.0414846
Ppinas18811	-0.629653	-1.57823	3.91527	20.9415	0.000772403	0.0414846
Ppinas16278	-1.36021	-2.03041	1.12185	20.9844	0.000767283	0.0414846
Ppinas21231	-1.38819	-2.15406	1.58093	21.0393	0.000760794	0.0414846
Ppinas37513	-1.84623	-2.69649	2.72027	21.0236	0.000762637	0.0414846
Ppinas06309	0.334849	2.70429	3.39807	20.9195	0.000775037	0.0415378
Ppinas11837	-0.630699	-0.921509	4.59944	20.8907	0.000778515	0.0416499
Ppinas05231	-0.708385	-0.866571	5.55256	20.8706	0.000780951	0.0417058
Ppinas10128	1.00577	1.32322	8.28684	20.847	0.000783829	0.0417852
Ppinas26018	-1.74219	-1.55888	3.52367	20.7955	0.000790151	0.0420184
Ppinas18952	-1.4032	-3.86595	0.556175	20.7886	0.000791004	0.0420184
Ppinas07407	0.89782	1.10837	6.59931	20.7715	0.00079311	0.0420211
Ppinas00722	0.617813	1.0574	5.85629	20.7655	0.000793854	0.0420211
Ppinas10987	0.810662	1.03714	6.5654	20.7213	0.000799362	0.0422381
Ppinas36537	-3.87963	-2.99012	0.392003	20.6347	0.000810297	0.0427407
Ppinas29504	0.580608	1.25812	3.95918	20.6038	0.000814235	0.042873
Ppinas04423	-0.202726	-1.66201	2.57041	20.5889	0.000816146	0.0428984
Ppinas19579	1.05711	3.94641	-0.601415	20.5054	0.000826974	0.0430447
Ppinas22933	1.11272	2.12537	0.247744	20.5102	0.000826337	0.0430447
Ppinas08430	-0.382713	1.37788	1.3828	20.5236	0.000824592	0.0430447
Ppinas04206	0.818279	1.03021	6.78085	20.4795	0.000830364	0.0430447
Ppinas03355	0.186298	0.869613	7.24706	20.535	0.000823109	0.0430447
Ppinas10880	-0.991546	-0.978547	5.02344	20.4895	0.000829047	0.0430447
Ppinas07893	-1.75565	-1.951	5.34799	20.5297	0.000823795	0.0430447
Ppinas20934	-2.43244	-2.3913	-0.652651	20.4682	0.000831837	0.0430447
Ppinas22885	-2.45763	-2.88498	-0.323633	20.4685	0.000831803	0.0430447
Ppinas25483	-1.82351	-3.32712	0.796818	20.4547	0.000833619	0.0430626
Ppinas17901	-2.01385	-4.03042	-1.29998	20.4338	0.00083639	0.0431316
Ppinas41201	0.600627	2.99464	-0.660057	20.264	0.00085927	0.0433722
Ppinas01814	1.12564	1.60842	6.86331	20.3354	0.000849548	0.0433722
Ppinas35438	0.865356	1.39919	6.41741	20.2598	0.000859842	0.0433722
Ppinas01384	0.684571	0.921594	4.74414	20.3059	0.000853555	0.0433722
Ppinas17638	-0.692005	-0.755848	8.39921	20.2624	0.000859487	0.0433722
Ppinas21004	-0.718184	-0.815622	8.35608	20.2763	0.000857587	0.0433722
Ppinas10466	-0.732959	-0.860507	6.64443	20.2741	0.000857888	0.0433722
Ppinas13163	-0.851016	-0.944182	6.87193	20.3603	0.000846199	0.0433722
Ppinas03614	-0.792972	-1.27203	5.12143	20.3579	0.00084651	0.0433722
Ppinas22435	-0.621999	-1.48944	2.63988	20.2943	0.000855122	0.0433722
Ppinas05379	-0.670921	-1.92186	1.24885	20.3325	0.000849936	0.0433722
Ppinas10296	-1.24939	-2.35193	3.56915	20.324	0.00085109	0.0433722
Ppinas08759	-2.3252	-4.96786	1.50984	20.3443	0.000848352	0.0433722
Ppinas15614	0.819272	1.46529	3.58742	20.2385	0.000862764	0.0434376
Ppinas12265	0.909422	0.992129	5.92324	20.2293	0.000864034	0.0434376
Ppinas03711	0.470959	1.03565	4.29203	20.1679	0.000872571	0.0437934
Ppinas13565	-1.83098	-0.983766	4.71793	20.1451	0.000875765	0.0438804
Ppinas01599	0.760471	1.44671	7.08673	20.1339	0.00087734	0.043886
Ppinas16622	0.343129	2.61384	0.344494	20.1029	0.000881709	0.043958
Ppinas05649	0.922419	1.0031	8.58879	20.1061	0.000881257	0.043958
Ppinas19983	1.17483	2.13839	7.76917	20.073	0.000885953	0.0439737
Ppinas12521	-0.0902648	1.7822	0.703914	20.0539	0.00088868	0.0439737
Ppinas21024	1.42247	1.75927	2.88094	20.0441	0.000890082	0.0439737
Ppinas08552	0.450221	0.977125	6.37651	20.039	0.000890814	0.0439737
Ppinas11438	0.37151	0.919771	5.46235	20.0525	0.000888889	0.0439737
Ppinas14591	-0.740518	-0.729917	7.64197	20.0682	0.000886643	0.0439737
Ppinas11761	-0.775692	-1.77407	4.10448	20.0217	0.000893297	0.0440239
Ppinas03899	0.59452	1.38682	8.00123	19.9968	0.000896894	0.0440551
Ppinas00525	0.464584	0.874081	5.44457	19.9942	0.000897266	0.0440551
Ppinas28915	0.588315	-1.04047	6.25613	19.9869	0.000898335	0.0440551
Ppinas15157	2.01835	5.06466	1.56615	19.9446	0.000904491	0.044069
Ppinas03031	0.627377	1.23335	8.73433	19.9454	0.000904366	0.044069
Ppinas07597	-1.00189	-1.01566	5.20198	19.9537	0.000903157	0.044069
Ppinas10936	-0.59652	-2.37054	1.37513	19.9529	0.000903278	0.044069
Ppinas05730	-0.768302	-0.965706	6.18771	19.8989	0.000911194	0.0441804
Ppinas24696	-2.86845	-1.95943	-0.078807	19.9108	0.000909441	0.0441804
Ppinas25166	-1.76765	-2.56139	-0.76989	19.8991	0.000911175	0.0441804
Ppinas11975	-1.56984	-2.67637	4.09881	30.4288	0.000914082	0.044249
Ppinas03796	-0.741775	-0.753959	6.73245	19.8617	0.000916715	0.0443049
Ppinas14636	-0.914837	-2.83867	0.427015	19.8424	0.000919591	0.0443725
Ppinas21909	-1.67905	-3.26684	1.46523	19.805	0.000925192	0.0445711
Ppinas14061	0.78707	1.38493	2.32489	19.7831	0.000928497	0.0446586
Ppinas40344	1.587	5.21951	-1.25899	19.7028	0.000940735	0.0448985
Ppinas22929	1.67106	3.08272	0.169492	19.7062	0.00094021	0.0448985
Ppinas32659	1.18528	2.87921	0.410082	19.7013	0.000940964	0.0448985
Ppinas32591	0.705525	1.21184	5.21023	19.7037	0.000940588	0.0448985
Ppinas17825	-2.18623	-3.93764	0.91238	19.7041	0.000940536	0.0448985
Ppinas25751	3.95896	5.27337	-1.7214	19.6389	0.000950605	0.0449556
Ppinas16110	0.00647572	3.21664	-0.812828	19.6415	0.000950202	0.0449556
Ppinas15180	1.28	1.83584	4.60133	19.6636	0.00094678	0.0449556
Ppinas04788	1.0594	1.19669	4.81233	19.6354	0.000951148	0.0449556
Ppinas00854	0.589801	0.759599	5.50959	19.639	0.000950601	0.0449556
Ppinas02567	-1.1278	-1.86481	3.21412	19.6535	0.000948341	0.0449556
Ppinas07911	-0.722172	-0.854891	5.49826	19.6131	0.000954636	0.0450495
Ppinas22299	-0.674377	-0.699268	7.61162	19.5774	0.000960238	0.0451718
Ppinas05445	-0.726147	-1.61493	1.8546	19.5862	0.000958855	0.0451718
Ppinas20610	1.59187	3.45086	-0.0818453	19.561	0.000962839	0.0452233
Ppinas16124	1.79888	4.66987	-0.776582	19.5299	0.000967778	0.0453843
Ppinas27532	-2.13974	-2.54955	1.00526	19.5066	0.000971485	0.045487
Ppinas00309	0.529692	0.859455	7.10942	19.4659	0.000978025	0.0455799
Ppinas19883	-0.675757	-0.712774	8.47065	19.4778	0.000976116	0.0455799
Ppinas46436	-2.06972	-2.12445	3.44232	19.4676	0.00097775	0.0455799
Ppinas30170	1.2789	2.36826	0.49397	19.4394	0.000982313	0.0457088
Ppinas01936	-0.696584	-1.26183	3.78808	19.391	0.000990214	0.0459614
Ppinas01167	-0.404612	-1.72164	10.3804	19.3874	0.000990805	0.0459614
Ppinas42784	0.628054	1.74097	1.22718	19.3693	0.000993769	0.0460278
Ppinas23584	0.821174	1.22055	4.50864	19.3016	0.001005	0.0464046
Ppinas09263	-0.52482	-1.12864	5.09449	19.3041	0.00100458	0.0464046
Ppinas34674	1.94759	2.77091	1.16524	19.2737	0.00100967	0.0465486
Ppinas29712	-0.662945	-0.777022	7.85904	19.2602	0.00101194	0.0465819
Ppinas19866	0.359317	0.796615	5.76813	19.2295	0.00101712	0.0466157
Ppinas00075	0.763124	0.796434	6.57705	19.2283	0.00101734	0.0466157
Ppinas19890	-0.658801	-0.806501	5.38865	19.2409	0.0010152	0.0466157
Ppinas25795	0.523324	1.07507	6.26849	19.2166	0.00101931	0.046635
Ppinas05353	-0.375798	-1.43614	5.16766	19.1859	0.00102455	0.0467323
Ppinas15990	-1.09251	-2.12271	2.27721	19.1926	0.0010234	0.0467323
Ppinas12171	0.775018	2.14132	6.58403	19.1634	0.0010284	0.0468302
Ppinas15680	1.07149	1.91484	2.36174	19.1483	0.001031	0.0468302
Ppinas52888	0.0394807	1.37644	5.03576	19.1462	0.00103138	0.0468302
Ppinas15108	-0.598136	-1.1538	4.39312	19.1343	0.00103343	0.0468526
Ppinas02811	0.820087	0.75459	5.07058	19.115	0.00103677	0.0468622
Ppinas14735	-0.998215	-1.72586	5.86257	19.1228	0.00103542	0.0468622
Ppinas12387	0.64705	0.90764	5.40813	19.088	0.00104147	0.046893
Ppinas04356	-0.144537	0.608923	7.12351	19.0857	0.00104188	0.046893
Ppinas25193	-0.760318	-2.26962	0.120783	19.0776	0.00104329	0.046893
Ppinas23901	-2.82496	-2.74649	1.30493	19.0753	0.0010437	0.046893
Ppinas23688	-1.00116	-0.741917	4.62409	19.0457	0.00104889	0.0470559
Ppinas15283	1.96633	3.358	-1.09179	19.0069	0.00105575	0.0470839
Ppinas16603	3.43392	2.79407	-0.332806	19.02	0.00105343	0.0470839
Ppinas23917	-0.794906	2.20307	-1.48111	19.0067	0.00105579	0.0470839
Ppinas28394	-0.975567	-2.48429	1.86428	19.0078	0.00105561	0.0470839
Ppinas17570	1.32694	4.95576	-1.7955	18.9566	0.00106475	0.047122
Ppinas15769	0.515933	3.51713	0.376573	18.8784	0.0010789	0.047122
Ppinas00414	0.563253	2.6817	5.61449	18.9533	0.00106533	0.047122
Ppinas07919	1.18472	2.16816	2.11037	18.9218	0.00107101	0.047122
Ppinas04455	1.16606	2.09214	2.8265	18.9469	0.00106649	0.047122
Ppinas05684	0.735864	1.32757	11.2594	18.8713	0.0010802	0.047122
Ppinas04653	1.03073	0.939648	6.25203	18.9822	0.00106016	0.047122
Ppinas08915	-0.465266	-0.833907	8.83623	18.9069	0.00107372	0.047122
Ppinas31862	-0.775274	-0.949878	5.39401	18.9319	0.0010692	0.047122
Ppinas24979	-1.18794	-1.24602	5.01308	18.8847	0.00107776	0.047122
Ppinas00433	-0.547212	-1.45227	7.9038	18.9276	0.00106997	0.047122
Ppinas39837	-0.821553	-1.60737	2.69461	18.8999	0.00107498	0.047122
Ppinas21374	-1.50044	-1.75615	1.31392	18.9235	0.00107071	0.047122
Ppinas36100	-1.26583	-2.80033	2.86257	18.8764	0.00107927	0.047122
Ppinas42510	-1.09603	-4.5207	-0.0935904	18.8815	0.00107834	0.047122
Ppinas06549	1.06286	2.92939	6.75497	18.6953	0.001113	0.0472234
Ppinas11060	1.64328	2.49365	4.88387	18.8084	0.00109177	0.0472234
Ppinas35335	2.42504	2.05457	1.31356	18.6458	0.00112245	0.0472234
Ppinas26698	0.403064	2.05339	2.25373	18.7137	0.00110952	0.0472234
Ppinas28120	0.968043	2.02944	3.57586	18.6789	0.00111612	0.0472234
Ppinas16793	1.00113	1.92518	9.26997	18.7156	0.00110916	0.0472234
Ppinas27620	0.654696	1.7793	4.99444	18.661	0.00111953	0.0472234
Ppinas28457	0.947955	1.77203	3.43124	18.6162	0.00112815	0.0472234
Ppinas13774	0.428328	1.10898	5.4119	18.6306	0.00112537	0.0472234
Ppinas04577	0.429572	1.07456	6.07633	18.819	0.00108982	0.0472234
Ppinas18622	0.487742	1.02393	6.33397	18.7419	0.0011042	0.0472234
Ppinas07383	0.495343	0.926387	5.66504	18.8254	0.00108863	0.0472234
Ppinas00017	0.565777	0.831762	5.19716	18.7622	0.00110039	0.0472234
Ppinas13907	0.121399	0.719887	6.33966	18.6639	0.00111899	0.0472234
Ppinas15871	-0.645862	-0.912716	4.29981	18.8218	0.0010893	0.0472234
Ppinas17030	-0.341034	-1.00194	5.05822	18.6238	0.00112668	0.0472234
Ppinas05827	-0.754539	-1.0154	4.82511	18.6561	0.00112048	0.0472234
Ppinas05038	-0.244232	-1.31192	6.1556	18.7485	0.00110295	0.0472234
Ppinas05771	-0.59308	-1.31332	3.19381	18.7351	0.00110548	0.0472234
Ppinas24947	-1.9517	-1.46366	0.503443	18.6885	0.00111429	0.0472234
Ppinas23658	-0.256434	-1.69291	5.25748	18.6987	0.00111235	0.0472234
Ppinas06670	-0.199161	-1.952	2.82931	18.6968	0.00111272	0.0472234
Ppinas21910	-1.28203	-2.04376	1.3399	18.6442	0.00112276	0.0472234
Ppinas03628	-1.20749	-2.05806	4.12923	18.7099	0.00111024	0.0472234
Ppinas19950	-1.81011	-2.07131	0.351521	18.7825	0.0010966	0.0472234
Ppinas01701	-1.26589	-2.26936	4.53518	18.6322	0.00112507	0.0472234
Ppinas07897	-1.54443	-2.85084	1.05139	18.6338	0.00112475	0.0472234
Ppinas19368	-0.577846	-3.76875	0.285627	18.7336	0.00110576	0.0472234
Ppinas14291	-1.49	-4.40931	0.413026	18.7051	0.00111115	0.0472234
Ppinas28108	0.92376	1.6332	6.30116	18.5888	0.00113346	0.0473139
Ppinas35701	1.01236	1.45898	3.4959	18.5956	0.00113215	0.0473139
Ppinas15645	-1.63984	-3.12871	2.03206	18.5702	0.00113707	0.0473984
Ppinas07595	5.70446	9.07264	-0.441032	27.9234	0.00114217	0.0475451
Ppinas13263	1.57973	4.70024	-0.601875	18.5101	0.00114889	0.0475607
Ppinas05287	0.0914154	2.25394	-0.062724	18.5222	0.00114649	0.0475607
Ppinas23159	0.462916	1.25192	4.38231	18.5323	0.00114449	0.0475607
Ppinas05504	-0.578459	-1.53559	5.83217	18.5117	0.00114857	0.0475607
Ppinas18456	-1.29387	-3.14828	2.20402	18.4933	0.0011522	0.0476322
Ppinas36531	1.796	-0.0863282	2.55053	18.4843	0.001154	0.0476409
Ppinas08827	-0.319054	0.602764	6.93072	18.4528	0.00116028	0.0478243
Ppinas29449	-1.07765	-4.56757	-7.28075e-05	18.446	0.00116163	0.0478243
Ppinas08478	1.10563	-0.687828	1.18683	18.4298	0.00116489	0.0478929
Ppinas09087	1.8061	3.15119	6.36797	18.4118	0.00116852	0.0479213
Ppinas06211	0.978705	1.41392	9.30122	18.3752	0.00117593	0.0479213
Ppinas07921	0.710386	1.35119	8.70178	18.3712	0.00117676	0.0479213
Ppinas39926	1.08167	1.29342	5.20326	18.3818	0.00117458	0.0479213
Ppinas01600	0.501041	1.06962	5.05362	18.4088	0.00116912	0.0479213
Ppinas02360	0.576913	0.97524	5.31678	18.3908	0.00117277	0.0479213
Ppinas04070	-0.661223	-0.802266	6.55282	18.4019	0.00117051	0.0479213
Ppinas15107	-1.00343	-0.946188	5.7995	18.3621	0.00117861	0.0479317
Ppinas37742	-0.994354	-1.65064	1.91492	18.3448	0.00118214	0.0479719
Ppinas14911	-1.08519	-2.12464	2.96927	18.3416	0.0011828	0.0479719
Ppinas23887	1.1114	1.42707	8.06021	18.3221	0.0011868	0.0480694
Ppinas08602	-0.779231	-1.21998	5.22454	18.3101	0.00118927	0.0481046
Ppinas13921	1.9489	3.10947	-0.218792	18.1709	0.00121845	0.0482023
Ppinas11233	0.605464	1.8237	4.36283	18.2513	0.00120148	0.0482023
Ppinas10887	0.419048	1.29995	4.90955	18.2232	0.00120739	0.0482023
Ppinas05999	0.694529	1.23206	4.76618	18.2536	0.00120102	0.0482023
Ppinas27962	0.478578	1.15964	7.06156	18.1881	0.0012148	0.0482023
Ppinas01323	0.833568	0.881978	7.90223	18.231	0.00120574	0.0482023
Ppinas11555	0.496172	0.751192	5.88941	18.1609	0.0012206	0.0482023
Ppinas14651	-0.797371	-0.996878	5.68956	18.2796	0.00119559	0.0482023
Ppinas12966	-1.45452	-1.14004	1.68342	18.1796	0.0012166	0.0482023
Ppinas24455	-0.486691	-1.4166	4.27116	18.1885	0.00121472	0.0482023
Ppinas08365	-1.14081	-1.75506	5.63927	18.1661	0.00121947	0.0482023
Ppinas08395	-1.13804	-1.91854	3.65603	18.1787	0.00121679	0.0482023
Ppinas13883	-2.89492	-2.02429	4.77858	18.1766	0.00121725	0.0482023
Ppinas09781	-1.65479	-2.09961	2.24194	18.2009	0.00121209	0.0482023
Ppinas22868	-3.04765	-2.10567	2.10685	18.2292	0.00120613	0.0482023
Ppinas09928	-1.27623	-2.23469	1.38154	18.2019	0.00121189	0.0482023
Ppinas09370	-1.21829	-2.84928	-0.428731	18.2019	0.00121188	0.0482023
Ppinas18458	0.457974	-3.97156	-1.27662	18.2358	0.00120474	0.0482023
Ppinas02153	0.731134	1.0587	7.30747	18.1268	0.00122788	0.0482995
Ppinas17546	-0.955473	-1.30067	3.15183	18.1364	0.00122583	0.0482995
Ppinas12653	-1.38084	-2.86772	2.67664	18.1314	0.00122691	0.0482995
Ppinas13456	0.971621	2.43012	1.59311	18.0985	0.001234	0.0484763
Ppinas18578	0.579228	3.17576	-0.999243	18.0079	0.00125377	0.0486019
Ppinas07999	1.20333	2.67977	4.44577	18.0468	0.00124524	0.0486019
Ppinas20159	1.14955	2.2185	-0.0156253	18.0418	0.00124632	0.0486019
Ppinas42180	0.600646	1.93841	0.0839655	17.9992	0.00125569	0.0486019
Ppinas04763	0.905816	1.78194	5.56817	18.0478	0.00124501	0.0486019
Ppinas53896	0.84372	1.4308	4.98982	18.0111	0.00125306	0.0486019
Ppinas29698	-0.65671	-0.635352	5.84025	17.9923	0.00125723	0.0486019
Ppinas15996	-0.702117	-0.835251	8.55279	18.0421	0.00124626	0.0486019
Ppinas19263	-0.634325	-0.955259	7.34717	18.0307	0.00124875	0.0486019
Ppinas08439	-0.722197	-1.10106	4.63413	17.9927	0.00125713	0.0486019
Ppinas04282	-0.538416	-1.1676	4.36685	18.0335	0.00124815	0.0486019
Ppinas03308	-1.36295	-2.06843	2.85331	18.024	0.00125024	0.0486019
Ppinas24302	-0.772571	-2.97667	4.35973	17.9822	0.00125947	0.0486019
Ppinas11874	-3.35701	-3.3148	1.53807	17.9804	0.00125986	0.0486019
Ppinas04007	-0.634765	-1.24074	3.87163	17.9546	0.00126561	0.0487281
Ppinas17330	2.4383	-1.55857	-0.0774228	17.9511	0.00126638	0.0487281
Ppinas03514	0.594366	1.10123	5.20876	17.9287	0.0012714	0.0488586
Ppinas18669	1.18039	3.56278	-0.13987	17.8894	0.00128027	0.0491093
Ppinas02545	0.801225	1.33996	2.69339	17.8853	0.0012812	0.0491093
Ppinas15923	0.660283	0.883618	4.97416	17.8618	0.00128655	0.0491262
Ppinas27050	0.871454	0.761113	4.66131	17.8629	0.00128629	0.0491262
Ppinas20569	-2.15691	-2.12397	1.41985	17.8689	0.00128493	0.0491262
Ppinas07008	-0.344043	-1.01773	4.93494	17.8034	0.00129994	0.0495745
Ppinas03856	1.13596	1.50702	11.7106	17.7693	0.00130784	0.0495883
Ppinas20334	-0.646715	-0.667658	6.27242	17.7878	0.00130354	0.0495883
Ppinas25224	-2.01779	-1.09563	0.228217	17.7677	0.00130823	0.0495883
Ppinas21603	-0.976645	-1.40546	4.24666	17.7763	0.00130622	0.0495883
Ppinas01605	-1.18744	-2.41806	6.24225	17.7662	0.00130856	0.0495883
Ppinas11778	1.22674	4.37505	-0.161689	17.7428	0.00131403	0.0496144
Ppinas08483	-1.15861	-1.90514	4.72428	17.7422	0.00131416	0.0496144
Ppinas08970	-1.29975	-2.45408	-0.659057	17.742	0.00131421	0.0496144
Ppinas12480	3.43807	5.62851	-1.48793	17.692	0.00132599	0.0497896
Ppinas22240	2.4226	5.26774	-2.02581	17.6443	0.00133734	0.0497896
Ppinas09961	0.343453	1.18254	3.79769	17.6894	0.0013266	0.0497896
Ppinas08862	0.689122	1.0896	6.008	17.6108	0.00134539	0.0497896
Ppinas00431	0.555588	0.90859	5.73287	17.641	0.00133814	0.0497896
Ppinas06093	0.597447	0.790251	5.0841	17.6657	0.00133224	0.0497896
Ppinas22970	0.564227	-0.307516	6.04701	17.6156	0.00134423	0.0497896
Ppinas06049	-1.90105	-0.718192	2.96762	17.663	0.00133287	0.0497896
Ppinas07197	-0.400548	-0.841019	5.1272	17.6425	0.00133778	0.0497896
Ppinas23765	-0.675197	-0.889374	8.17969	17.6199	0.00134319	0.0497896
Ppinas26983	-0.661843	-0.926746	5.30507	17.6838	0.00132794	0.0497896
Ppinas19880	-2.04049	-1.33268	4.33445	17.6108	0.0013454	0.0497896
Ppinas10170	-0.991067	-1.44057	5.87697	17.6186	0.00134352	0.0497896
Ppinas10058	-1.24315	-1.76731	5.10921	17.6578	0.00133411	0.0497896
Ppinas22931	-0.600993	-1.93034	1.99647	17.6273	0.00134143	0.0497896
Ppinas17860	-1.39917	-3.7058	-1.38307	17.6868	0.00132721	0.0497896
Ppinas23693	-1.08583	-2.56745	0.726995	17.5981	0.00134847	0.0498418
