# Supplementary material for: Temperature-induced variation in the transcriptome of maritime pine (Pinus pinaster Ait.) embryogenic masses modulates the phenotype of the derived plants
Source: BMC Genomics. 2025 May 10;26:467. doi: 10.1186/s12864-025-11610-0 (PMC12065292; doi:10.1186/s12864-025-11610-0)
Supplement: Supplementary file 5 — Supplementary Material 5 [file 12864_2025_11610_MOESM5_ESM.xlsx]

## Sheet: Ppinasepigenes
Supplementary Table 4. List of the 61 genes potentially involved in epigenetic modifications. Log2 of counts per million (CPM) for each epitype assayed, log2 CPM for temperature treatment, and annotation are shown
Ppinas gene	1007P3a-18	1046P1c-18	1058P4c-18	1007P3a-23	1046P1c-23	1058P4c-23	1007P3a-28	1046P1c-28	1058P4c-28	Mean 18	Mean 23	Mean 28	Arabidopsis thaliana orthologs	P. pinaster epigenetic candidates	KEGG	Symbols	Name
Ppinas00067	4.97357	1.24622	4.7997	4.2684	2.56635	2.88407	4.8987	2.19961	3.05607	3.67316	3.2396	3.38479	AT2G40030			DMS5, NRPD1B, NRPE1, DRD3, ATNRPD1B	DEFECTIVE IN MERISTEM SILENCING 5, nuclear RNA polymerase D1B
Ppinas00179	6.86976	7.21315	7.49438	7.11321	6.95407	7.05163	6.74439	6.68233	6.44037	7.19243	7.03963	6.62236	AT4G08990, AT4G13610, AT4G14140, AT5G49160	ENA|GGEX01028600|GGEX01028600.1	K00558	MEE57, DMT02, MET2, DMT2, MET02, MET2, MET1, DDM2, DMT01, DMT1, METI	maternal effect embryo arrest 57, DNA METHYLTRANSFERASE 2, DNA METHYLTRANSFERASE 02, DNA methyltransferase 2, METHYLTRANSFERASE 2, methyltransferase 1, DECREASED DNA METHYLATION 2, METHYLTRANSFERASE I, DNA METHYLTRANSFERASE 01, DNA METHYLTRANSFERASE 1
Ppinas00182	6.77421	6.44769	6.7454	7.13218	6.88471	6.81813	7.0226	6.86689	6.85314	6.65576	6.94501	6.91421		DNA helicase ino80-like (INO)	K11665	INO
Ppinas00250	5.86865	6.24306	5.59426	6.27642	5.82641	5.76646	6.01656	5.55781	5.67047	5.90199	5.95643	5.74828		ENA|GGEX01013667|GGEX01013667.1	K10875	CHR31	CHROMATIN REMODELING 31 (CHR31)
Ppinas00253	4.51629	4.30034	5.16082	4.42743	4.45069	4.47012	4.89561	3.79954	4.27042	4.65915	4.44941	4.32186		ENA|GGEX01032889|GGEX01032889.1		SUVR5	histone-lysine N-methyltransferase SUVR5
Ppinas00381	3.98069	4.41791	4.91629	3.64095	3.91941	3.92238	3.87376	3.31835	3.46534	4.4383	3.82758	3.55248		ENA|GGEX01040244|GGEX01040244.1	K11138	RIF1	Telomere-associated protein RIF1
Ppinas00451	3.1742	2.69765	3.52229	3.98852	3.34316	3.3267	4.12153	3.84689	3.57809	3.13138	3.55279	3.84884	AT4G08990, AT4G13610, AT4G14140, AT5G49160			MEE57, DMT02, MET2, DMT2, MET02	maternal effect embryo arrest 57, DNA METHYLTRANSFERASE 2, DNA METHYLTRANSFERASE 02, DNA methyltransferase 2
Ppinas00493	6.58628	6.40561	6.91135	6.62848	6.54929	6.91501	6.82381	6.97518	6.85787	6.63441	6.69759	6.88562	AT3G18090, AT3G23780			NRPD2B, NRPD2A, DMS2, DRD2, NRPE2, NRPD2, OCP1	nuclear RNA polymerase D2B, OVEREXPRESSOR OF CATIONIC PEROXIDASE 1, DEFECTIVE IN MERISTEM SILENCING 2, nuclear RNA polymerase D2A
Ppinas00516	4.59874	4.22491	5.27281	3.79325	4.12455	4.29696	4.2982	3.56954	4.0803	4.69882	4.07158	3.98268	AT3G18090, AT3G23780			NRPD2B, NRPD2A, DMS2, DRD2, NRPE2, NRPD2, OCP1	nuclear RNA polymerase D2B, OVEREXPRESSOR OF CATIONIC PEROXIDASE 1, DEFECTIVE IN MERISTEM SILENCING 2, nuclear RNA polymerase D2A
Ppinas00551	8.27217	7.88021	8.21598	8.58967	8.17219	8.18199	8.7164	8.4818	8.20715	8.12279	8.31461	8.46845	AT2G27040, AT2G32940			AGO4, OCP11, AGO6	OVEREXPRESSOR OF CATIONIC PEROXIDASE 11, ARGONAUTE 4, ARGONAUTE 6
Ppinas00559	5.51428	5.4135	5.79933	5.25154	5.4327	5.60417	5.21133	5.30297	5.51899	5.5757	5.42947	5.34443	AT3G18090, AT3G23780			NRPD2B, NRPD2A, DMS2, DRD2, NRPE2, NRPD2, OCP1	nuclear RNA polymerase D2B, OVEREXPRESSOR OF CATIONIC PEROXIDASE 1, DEFECTIVE IN MERISTEM SILENCING 2, nuclear RNA polymerase D2A
Ppinas00583	2.30087	1.95522	2.95668	2.03986	2.31221	2.29405	2.47432	2.27078	2.08479	2.40426	2.21538	2.27663	AT2G27040, AT2G32940			AGO4, OCP11, AGO6	OVEREXPRESSOR OF CATIONIC PEROXIDASE 11, ARGONAUTE 4, ARGONAUTE 6
Ppinas00596	6.4546	4.98248	6.05471	5.65163	4.87778	5.21963	5.84921	4.90091	5.30253	5.8306	5.24968	5.35088	AT3G18090, AT3G23780			NRPD2B, NRPD2A, DMS2, DRD2, NRPE2, NRPD2, OCP1	nuclear RNA polymerase D2B, OVEREXPRESSOR OF CATIONIC PEROXIDASE 1, DEFECTIVE IN MERISTEM SILENCING 2, nuclear RNA polymerase D2A
Ppinas00647	7.29681	6.89365	7.36624	5.81578	6.34586	6.68185	5.08127	5.23637	5.82346	7.18557	6.28116	5.38037	AT2G27040			AGO4, OCP11, AGO6	OVEREXPRESSOR OF CATIONIC PEROXIDASE 11, ARGONAUTE 4, ARGONAUTE 6
Ppinas00706	5.28787	5.12346	5.85636	4.78993	4.92397	5.02015	5.22741	4.87449	4.48362	5.42257	4.91135	4.86184		ENA|GGEX01033760|GGEX01033760.1	K10750	FAS1	FASCIATA 1 (FAS1), FUGU 2, FUGU2, NFB2, NUCLEOSOME/CHROMATIN ASSEMBLY FACTOR GROUP B
Ppinas00957	7.86426	6.10261	7.96084	6.83825	6.44358	6.63075	7.75168	5.53631	6.65876	7.30924	6.63753	6.64891	AT2G27040, AT2G32940	ARGONAUTE 9 (AGO9)	K11593	AGO4, OCP11, AGO6	OVEREXPRESSOR OF CATIONIC PEROXIDASE 11, ARGONAUTE 4, ARGONAUTE 6
Ppinas01016	6.04209	6.08352	5.68217	6.38701	6.1148	5.34867	6.13406	6.43236	5.5015	5.93593	5.95016	6.02264	AT2G27040, AT2G32940	ENA|GGEX01011993|GGEX01011993.1	K11593	AGO4, OCP11, AGO6	OVEREXPRESSOR OF CATIONIC PEROXIDASE 11, ARGONAUTE 4, ARGONAUTE 6
Ppinas01066	4.7975	5.08416	5.57123	4.77755	4.86993	5.1358	4.89406	4.77396	4.79309	5.15096	4.92776	4.82037		CURLY LEAF (CLF)
Ppinas01100	5.94586	5.94701	5.98784	6.21404	6.30645	6.04919	6.12551	5.61135	5.80754	5.96024	6.18989	5.84813	AT2G27040, AT2G32940	ARGONAUTE 9 (AGO9)	K11593	AGO4, OCP11, AGO6	OVEREXPRESSOR OF CATIONIC PEROXIDASE 11, ARGONAUTE 4, ARGONAUTE 6
Ppinas01131	4.98337	4.99767	4.95584	5.08317	5.15618	4.7946	5.52628	4.89529	5.04475	4.97896	5.01132	5.15544	AT1G69770, AT1G80740			CMT3, CMT1, DMT4	chromomethylase 3, DNA METHYLTRANSFERASE 4, chromomethylase 1
Ppinas01271	6.79978	7.3942	7.75292	6.12766	6.7405	6.3414	6.69987	5.43665	5.53089	7.31563	6.40319	5.88914	AT1G69770, AT1G80740			CMT3, CMT1, DMT4	chromomethylase 3, DNA METHYLTRANSFERASE 4, chromomethylase 1
Ppinas01326	4.01658	3.85636	4.51206	3.62722	3.73737	3.99718	3.96805	3.57423	4.04451	4.12833	3.78725	3.86227	AT1G49540,			AtELP2, ELP2	elongator protein 2, Elongator subunit 2
Ppinas01347	2.42933	2.58953	3.54381	2.4751	2.66938	2.47691	3.58215	2.11188	1.78571	2.85422	2.54046	2.49325	AT5G66750			CHR1, DDM1, SOM4, CHA1, SOM1, CHR01, ATDDM1	chromatin remodeling 1, CHROMATIN REMODELING 1, DECREASED DNA METHYLATION 1, SOMNIFEROUS 1
Ppinas01529	6.96149	7.29657	7.69482	6.20309	6.61295	6.74056	6.47334	5.7733	5.88377	7.31763	6.51887	6.04347	AT1G57800, AT1G57820, AT1G66040, AT5G39550	ENA|GGEX01010808|GGEX01010808.1	K10638	VIM5, ORTH3,VIM1, ORTH2	VARIANT IN METHYLATION 5, ORTHRUS 3, ORTHRUS 2, VARIANT IN METHYLATION 1
Ppinas01659	5.47711	4.95629	5.81585	5.73484	4.75962	5.97908	5.68517	4.81224	5.59311	5.41642	5.49118	5.3635	AT3G17310, AT5G15380			DRM3, AtDRM3, DRM1	domains rearranged methyltransferase 3, domains rearranged methylase 1
Ppinas01800	6.43229	6.31151	6.74938	6.57135	6.44688	6.47498	6.80085	7.09156	6.55925	6.49772	6.49773	6.81722		Flowering time control (FCA)
Ppinas01898	6.41997	6.34217	7.3699	5.9145	6.34586	6.21336	6.71662	5.71068	5.57963	6.71068	6.15791	6.00231	AT5G66750.1	DMM		CHR1, DDM1, SOM4, CHA1, SOM1, CHR01, ATDDM1	chromatin remodeling 1, CHROMATIN REMODELING 1, DECREASED DNA METHYLATION 1, SOMNIFEROUS 1
Ppinas02542	6.00615	5.81176	6.27023	5.95355	5.87229	6.33781	6.19571	6.12582	6.21145	6.02938	6.05455	6.17766	AT5G11470.1			SG1, IBM2, ASI1	ANTI-SILENCING 1, Increase in Bonsai Methylation 2, SHOOT GROWTH 1
Ppinas02797	5.43692	5.0037	5.31187	4.5526	4.9049	4.58196	5.22987	4.34706	4.38215	5.25083	4.67982	4.65303	AT3G48670.1			RDM12, IDN2	INVOLVED IN DE NOVO 2, RNA-DIRECTED DNA METHYLATION 12
Ppinas02810	1.12062	0.223707	2.37075	0.730638	0.923877	0.721055	1.60118	0.504614	0.630929	1.23836	0.791857	0.91224		ENA|GGEX01026097|GGEX01026097.1	K15505	RAD5, RAD5A	DNA/RNA helicase protein RAD5
Ppinas03329	4.50467	4.27064	2.97491	4.54714	4.05706	4.59406	3.94729	5.46728	5.61462	3.91674	4.39942	5.00973	AT4G24970.1			AtMORC7, MORC7
Ppinas03710	3.12951	0.223707	1.95015	0.678317	-0.0884007	0.282362	1.09736	-0.633971	0.894805	1.76779	0.290759	0.452733	AT3G17310.3, AT5G14620.1, AT5G15380.1	ENA|GGEX01003579|GGEX01003579.1		DRM3, AtDRM3, DRM2, DMT7 , DRM1	domains rearranged methyltransferase 3, domains rearranged methyltransferase 2, domains rearranged methylase 1
Ppinas04115	6.49235	6.3999	6.60579	6.1709	6.21806	6.14335	6.28999	5.99355	6.04713	6.49935	6.17743	6.11023	AT1G36370.1			SHM7, MSA1	MORE SULPHUR ACCUMULATION1, serine hydroxymethyltransferase 7
Ppinas04426	6.52927	6.1812	5.82385	6.15249	6.23338	5.57247	6.19201	6.01112	5.72843	6.17811	5.98611	5.97718	AT1G36370.1			SHM7, MSA1	MORE SULPHUR ACCUMULATION1, serine hydroxymethyltransferase 7
Ppinas04427	5.92763	6.18454	5.37097	5.87067	6.32669	5.2204	5.79951	6.33321	6.03999	5.82771	5.80592	6.05757	AT1G36370.1			SHM7, MSA1	MORE SULPHUR ACCUMULATION1, serine hydroxymethyltransferase 7
Ppinas05089	5.29351	5.35691	5.48959	5.71468	5.52551	5.38095	5.71705	6.55386	5.54909	5.38	5.54038	5.94	AT1G36370.1	HYPONASTIC LEAVES 1 (HYL1)
Ppinas05507	8.46585	8.51393	8.52683	8.06098	8.35594	8.17452	8.24393	8.12463	7.87179	8.5022	8.19715	8.08012				SHM7, MSA1	MORE SULPHUR ACCUMULATION1, serine hydroxymethyltransferase 7
Ppinas05606	6.18603	6.27769	5.85205	6.43313	6.09222	6.01809	6.37905	6.46308	6.15104	6.10526	6.18115	6.33106		DMT	K11324
Ppinas06084	1.83788	2.30374	2.62852	2.10077	1.89947	1.95595	1.43014	1.51161	1.83611	2.25671	1.9854	1.59262	AT1G19340.1			METTL4	MT-A70 family methyltransferase
Ppinas06195	3.73769	4.21195	3.65822	2.58576	3.09657	3.23696	2.48258	1.79525	2.52647	3.86928	2.9731	2.2681		Dicer-Like 1	K11592	DCL1
Ppinas06362	5.11272	5.48745	5.24491	4.89109	5.08002	5.23627	4.4929	4.7821	4.7913	5.28169	5.06913	4.68876		Histone deacetylase 9 (HDA9)	K06067
Ppinas07324	5.00277	4.96404	4.458	4.61482	4.6811	4.14077	4.77794	4.28538	3.89179	4.80827	4.4789	4.31837	AT3G12290.1			MTHFD1	methylenetetrahydrofolate dehydrogenase/methenyltetrahydrofolate cyclohydrolase
Ppinas08395	3.88834	4.76894	4.56566	3.00761	3.73737	3.15533	2.93226	2.55366	1.93649	4.40765	3.3001	2.47414		ENA|GGEX01042858|GGEX01042858.1	K24406	HKMT	ARABIDOPSIS TRITHORAX-RELATED PROTEIN 6 (ATXR6), H3K27 methyltransferase
Ppinas08607	-0.776741	-0.661057	0.779981	-1.25757	-2.44833	-0.351109	-1.06238	-1.95888	-1.4172	-0.219272	-1.35233	-1.47949		ENA|GGEX01003579|GGEX01003579.1		DRM2	DNA (cytosine-5)-methyltransferase DRM2-like
Ppinas10462	5.76046	5.68521	5.29927	5.45281	5.85948	5.37895	5.70385	5.64076	5.4154	5.58165	5.56375	5.58667	AT3G12290.1			MTHFD1	methylenetetrahydrofolate dehydrogenase/methenyltetrahydrofolate cyclohydrolase
Ppinas10862	2.27375	1.30601	2.06522	1.26191	0.46365	0.212329	1.8127	0.61814	0.0909886	1.88166	0.645964	0.840609		ENA|GGEX01013833|GGEX01013833.1	K11275	H1.2	HISTONE 1.2 (H1.2)
Ppinas11801	4.65588	5.02016	4.58804	4.20046	4.29242	4.60435	4.20134	3.94082	4.27557	4.75469	4.36574	4.13924		BUSHY GROWTH (BSH	K11648
Ppinas11918	6.18542	6.53564	5.8582	5.88017	5.83953	5.98894	5.63876	5.97058	5.77788	6.19309	5.90288	5.79574	AT1G15215.2, AT1G15215.3, AT1G15215.4			SHH1, DTF1	DNA-binding transcription factor 1, SAWADEE homeodomain homolog 1
Ppinas12549	6.08129	6.53929	6.53065	4.90573	5.25882	4.88051	5.01658	4.67232	4.02751	6.38375	5.01502	4.57214		ENA|GGEX01045173|GGEX01045173.1	K11275	H1.2	Histone H1.2
Ppinas15640	7.59402	8.04826	8.30098	6.94466	7.24373	7.39675	7.06886	6.75443	6.80347	7.98108	7.19505	6.87559		Histone deacetylase 2C (H2C)		HDA2C	Histone deacetylase 2C
Ppinas16086	8.1284	8.32827	8.35385	7.48872	7.27982	7.42507	7.36608	7.44009	7.41936	8.27018	7.39787	7.40851		ENA|GGEX01045173|GGEX01045173.1	K11275		Histone H1.2
Ppinas16948	4.32696	4.98248	4.52912	4.34382	4.65623	4.72085	4.41943	4.6098	4.82508	4.61286	4.57363	4.61811		ENA|GGEX01029321|GGEX01029321.1	K11663		SERRATED LEAVES AND EARLY FLOWERING (SEF), ATSWC6
Ppinas17820	3.33048	3.71244	3.6455	2.62547	2.83286	2.83125	2.83926	2.83772	2.79059	3.56281	2.76319	2.82252		ENA|GGEX01035167|GGEX01035167.1	K11253		Histone H3
Ppinas17915	6.57568	5.89198	5.51082	5.7712	4.99602	4.63646	4.6932	4.21794	3.80177	5.99283	5.13456	4.23764	AT1G52740.1, AT2G38810, AT3G54560			HTA9, H2A.Z, HTA8, HTA11	Histone H2A protein 9, histone H2A8, histone H2A 11
Ppinas18587	7.49651	7.93054	8.32178	6.5216	7.23548	7.74583	6.92885	6.04775	7.17093	7.91628	7.16764	6.71585	AT1G52740.1, AT2G38810, AT3G54560			HTA9, H2A.Z, HTA8, HTA11	Histone H2A protein 9, histone H2A 8 histone H2A 11
Ppinas20020	7.39657	7.35788	6.77496	7.41697	6.96653	7.41773	7.39228	7.26863	7.47022	7.17647	7.26708	7.37704	AT1G52740.1, AT2G38810, AT3G54560			HTA9, H2A.Z, HTA8, HTA11	Histone H2A protein 9, histone H2A8, histone H2A 11
Ppinas20285	4.71242	5.41508	5.29484	5.3175	5.73112	4.94624	5.11947	4.90449	4.50108	5.14078	5.33162	4.84168	AT1G52740.1, AT2G38810, AT3G54560			HTA9, H2A.Z , HTA8 HTA11	Histone H2A protein 9, histone H2A8, histone H2A 11
Ppinas20595	6.2029	6.68713	6.11759	6.08998	5.92814	5.97843	4.78129	6.4161	5.66262	6.33588	5.99885	5.62		ENA|GGEX01037642|GGEX01037642.1	K11251		Histone H2A 12
Ppinas20738	4.93802	6.00227	4.96042	5.01493	5.91199	5.38294	4.38456	4.7135	4.80026	5.30024	5.43662	4.63278	AT1G52740.1, AT2G38810, AT3G54560			HTA9, H2A.Z, HTA8, HTA11	Histone H2A protein 9, histone H2A8, histone H2A 11
Ppinas26355	5.52582	4.65286	5.11224	5.10191	4.35558	5.26574	5.01299	4.93418	5.45114	5.09697	4.90775	5.13277		H3/H4 histone acyl-CoA N-acyltransferase (HAT)	K06975	HAT
Ppinas27912	8.96152	9.58874	8.98074	9.10011	9.06099	9.19124	8.70087	8.98933	9.31872	9.177	9.11745	9.00297		ENA|GGEX01029931|GGEX01029931.1	K06689		ubiquitin-conjugating enzyme 28, E2
